# Supplementary material for: Mediator complex interaction partners organize the transcriptional network that defines neural stem cells
Source: Nat Commun. 2019 Jun 17;10:2669. doi: 10.1038/s41467-019-10502-8 (PMC6573065; doi:10.1038/s41467-019-10502-8)
Supplement: Supplementary file 4 — Supplementary Data 1 [file 41467_2019_10502_MOESM4_ESM.xlsx]

## Sheet: Suppl. Data 1
accession		symbol		description		Med15 benzo - unique peptides	Med15 NO benzo - unique peptides	Med15 EtBr - unique peptides	Control benzo - unique pepts	Med15 benzo rep - unique pepts	Control benzo replicate - unique peptides	Average unique peptides		Med15 benzo - emPAI	Med15 NO benzo - emPAI	Med15 EtBr - emPAI	Control benzo - empai	Med15 benzo replicate - emPAI	Control benzo replicate- emPAI	Average empai		Med15 benzo - Mascot score	Med15 NO benzo - mascot score	Med15 EtBr - mascot score	Control benzo - Mascot score	Med15 benzo rep - mascot score	Control benzo rep- mascot score	Average Mascot score		EMPAI ratio (>5)	MASCOT ratio (>5)		BIOGRID - Novelty		Grouping		synonyms	synonyms ncbi	taxon	taxon db url	taxon db	length	molweight
Mediator complex														10																					001. Mediator complex
G3X8S4		Med15		Mediator of RNA polymerase II transcription subunit 15		29	30	29	0	35	0	30.75		7.03	7.37	6.7	0	7.03	0	7.0325		1927	1971	1939	0	2489	0	2081.5		IN	IN		0		001. Mediator complex			A230074L19Rik, AW536074, Pcqap, mPcqap // PC2 glutamine/Q-rich-associated protein, mediator of RNA polymerase II transcription subunit 15, positive cofactor 2 glutamine/Q-rich-associated protein, positive cofactor 2, multiprotein complex, glutamine/Q-rich-associated protein // 1. Mediator complex subunit 15	Mus musculus (Mouse)	http://www.informatics.jax.org/marker/MGI:2137379	MGI:2137379	789	86607
Q9CQA5		Med4		Mediator of RNA polymerase II transcription subunit 4		10	10	8	0	7	0	8.75		4.99	3.72	3.72	0	2.71	0	3.785		508	498	394	0	337	0	434.25		IN	IN		0		001. Mediator complex		Vdrip	2410046H15Rik, DRIP36, HSPC126, TRAP36, Vdirp, Vdrip // mediator of RNA polymerase II transcription subunit 4, mediator of RNA polymerase II transcription, subunit 4 homolog, p36 TRAP/SMCC/PC2 subunit, vitamin D receptor interacting protein // 1. Mediator complex subunit 4	Mus musculus (Mouse)	http://www.informatics.jax.org/marker/MGI:1914631	MGI:1914631	270	29781
Q9DB40		Med27		Mediator of RNA polymerase II transcription subunit 27		13	14	12	0	10	0	12.25		4.01	4.54	3.1	0	2.35	0	3.5		623	752	649	0	661	0	671.25		IN	IN		0		001. Mediator complex		Crsp8	1500015J03Rik, 2310042P07Rik, AA682045, Crsp8, D2Ertd434e // CRSP complex subunit 8, cofactor required for Sp1 transcriptional activation subunit 8, cofactor required for Sp1 transcriptional activation, subunit 8, mediator of RNA polymerase II transcription subunit 27, transcriptional co-activator CRSP8 homolog // 1. Mediator complex subunit 27	Mus musculus (Mouse)	http://www.informatics.jax.org/marker/MGI:1916225	MGI:1916225	311	35298
Q9R0X0		Med20		Mediator of RNA polymerase II transcription subunit 20		6	6	6	0	8	0	6.5		3.46	2.31	2.31	0	4.18	0	3.065		294	286	303	0	497	0	345		IN	IN		0		001. Mediator complex		Trfp	1110011O05Rik, 2410115I17Rik, AU018348, Trfp // TRF-proximal protein homolog, Trf (TATA binding protein-related factor)-proximal protein homolog, mediator of RNA polymerase II transcription subunit 20, ubiquitin specific protease 49 // 1. Mediator complex subunit 20	Mus musculus (Mouse)	http://www.informatics.jax.org/marker/MGI:1929648	MGI:1929648	212	23192
Q9DAY7		Med8		Mediator of RNA polymerase II transcription subunit 8		9	9	9	0	9	0	9		2.39	2.39	2.82	0	2.82	0	2.605		364	450	440	0	458	0	428		IN	IN		0		001. Mediator complex			221002.1A15Rik, AB041805, ARC32 // activator-recruited cofactor 32 kDa component, mediator of RNA polymerase II transcription subunit 8, mediator of RNA polymerase II transcription, subunit 8 homolog // 1. Mediator complex subunit 8	Mus musculus (Mouse)	http://www.informatics.jax.org/marker/MGI:1915269	MGI:1915269	234	25952
Q921D4		Med6		Mediator of RNA polymerase II transcription subunit 6		9	8	9	0	11	0	9.25		2.07	2.07	2.07	0	4.06	0	2.5675		414	403	449	0	528	0	448.5		IN	IN		0		001. Mediator complex			1500012F11Rik, AU019660, AV213303 // mediator of RNA polymerase II transcription subunit 6, mediator of RNA polymerase II transcription, subunit 6 homolog // 1. Mediator complex subunit 6	Mus musculus (Mouse)	http://www.informatics.jax.org/marker/MGI:1917042	MGI:1917042	246	28434
A2ABV5		Med14		Mediator of RNA polymerase II transcription subunit 14		35	35	38	0	45	0	38.25		1.56	1.81	1.68	0	2.93	0	1.995		1907	1808	1909	0	2270	0	1973.5		IN	IN		0		001. Mediator complex		Crsp2, Gm641, Trap170	9930001L01Rik, AU041628, Crsp2, ENSMUSG00000073278, Gm641, ORF1, Trap170 // CRSP complex subunit 2, cofactor required for Sp1 transcriptional activation subunit 2 (150 kDa), cofactor required for Sp1 transcriptional activation, subunit 2, mediator of RNA polymerase II transcription subunit 14, thyroid hormone receptor-associated protein complex 170 kDa component // 1. Mediator complex subunit 14	Mus musculus (Mouse)	http://www.informatics.jax.org/marker/MGI:1349442	MGI:1349442	1459	160966
Q920D3		Med28		Mediator of RNA polymerase II transcription subunit 28		4	5	4	0	5	0	4.5		1.45	1.92	1.45	0	1.92	0	1.685		182	209	175	0	252	0	204.5		IN	IN		0		001. Mediator complex			1500003.D12Rik, AI451633, AU045690, Eg1, FKSG20, magicin // endothelial-derived, mediator of RNA polymerase II transcription subunit 28, mediator of RNA polymerase II transcription, subunit 28 homolog // 1. Mediator complex subunit 28	Mus musculus (Mouse)	http://www.informatics.jax.org/marker/MGI:1914249	MGI:1914249	178	19538
Q9CXU1		Med31		Mediator of RNA polymerase II transcription subunit 31		2	4	2	0	4	0	3		0.55	1.97	0.92	0	1.97	0	1.3525		136	206	128	0	241	0	177.75		IN	IN		0		001. Mediator complex
Q9CXU0		Med10		Mediator of RNA polymerase II transcription subunit 10		5	4	3	0	3	0	3.75		2.02	1.42	0.94	0	0.94	0	1.33		246	234	146	0	133	0	189.75		IN	IN		0		001. Mediator complex		D13Wsu50e	AA959813, AI385605, C78613, D13Wsu50e // mediator of RNA polymerase II transcription subunit 10, mediator of RNA polymerase II transcription, subunit 10 homolog (NUT2, S. cerevisiae) // 1. Mediator complex subunit 10	Mus musculus (Mouse)	http://www.informatics.jax.org/marker/MGI:106331	MGI:106331	135	15661
Q62276		Med22		Mediator of RNA polymerase II transcription subunit 22		4	5	3	0	3	0	3.75		1.43	1.91	1.04	0	0.71	0	1.2725		196	268	186	0	179	0	207.25		IN	IN		0		001. Mediator complex		Surf5	AW212655, AW558812, Surf-5, Surf5 // mediator of RNA polymerase II transcription subunit 22, surfeit gene 5, surfeit locus protein 5 // 1. Mediator complex subunit 22	Mus musculus (Mouse)	http://www.informatics.jax.org/marker/MGI:98446	MGI:98446	200	22282
Q8VCD5		Med17		Mediator of RNA polymerase II transcription subunit 17		16	19	16	0	20	0	17.75		1.21	1.57	1.32	0	2.13	0	1.5575		825	974	820	0	1169	0	947		IN	IN		0		001. Mediator complex		Crsp6, Trap80	77kDa, C330002.H14Rik, Crsp6, Trap80 // CRSP complex subunit 6, cofactor required for Sp1 transcriptional activation subunit 6, cofactor required for Sp1 transcriptional activation, subunit 6 (77kD), mediator of RNA polymerase II transcription subunit 17, thyroid hormone receptor-associated protein complex 80 kDa component // 1. Mediator complex subunit 17	Mus musculus (Mouse)	http://www.informatics.jax.org/marker/MGI:2182585	MGI:2182585	649	72462
Q9CZ82		Med18		Mediator of RNA polymerase II transcription subunit 18		4	4	4	0	8	0	5		1.44	1.44	0.81	0	4.18	0	1.9675		159	151	131	0	497	0	234.5		IN	IN		0		001. Mediator complex			2810046C01Rik // mediator of RNA polymerase II transcription subunit 18, mediator of RNA polymerase II transcription, subunit 18 homolog // 1. Mediator complex subunit 18	Mus musculus (Mouse)	http://www.informatics.jax.org/marker/MGI:1914469	MGI:1914469	208	23645
A2AGH9		Med12		Mediator of RNA polymerase II transcription subunit 12		46	49	44	0	50	0	47.25		1.03	1.22	1	0	1.35	0	1.15		2354	2436	2210	0	2635	0	2408.75		IN	IN		0		001. Mediator complex				Mus musculus (Mouse)	http://www.informatics.jax.org/marker/MGI:1926212	MGI:1926212	2182	243536
Q99K74		Med24		Mediator of RNA polymerase II transcription subunit 24		22	19	19	0	19	0	19.75		1.11	1.11	0.98	0	1.11	0	1.0775		1085	1110	1057	0	1074	0	1081.5		IN	IN		0		001. Mediator complex		D11Ertd307e, Thrap4, Trap100	911GSE, AU040102, AW547152, D11Ertd307e, DRIP100, Gse2, Pparb2, Pparbp2, R75526, Thrap4, Trap100 // genetic suppressor element 2, mTRAP100, mediator of RNA polymerase II transcription subunit 24, peroxisome proliferation activation receptor binding protein 2, thyroid hormone receptor associated protein 4, thyroid hormone receptor-associated protein 100 kDa, thyroid hormone receptor-associated pro…	Mus musculus (Mouse)	http://www.informatics.jax.org/marker/MGI:1344385	MGI:1344385	987	109985
G3UW74		Med16		Mediator of RNA polymerase II transcription subunit 16		18	19	15	0	23	0	18.75		1.03	1.19	0.96	0	1.28	0	1.115		863	964	824	0	1038	0	922.25		IN	IN		0		001. Mediator complex			95kDa, A630083L04, Thrap5, Trap95 // DRIP92, mediator of RNA polymerase II transcription subunit 16, thyroid hormone receptor associated protein 5, thyroid hormone receptor-associated protein 5, thyroid hormone receptor-associated protein 95, thyroid hormone receptor-associated protein complex 95 kDa component, thyroid hormone receptor-associated protein, 95-kD subunit, vitamin D3 receptor-intera…	Mus musculus (Mouse)	http://www.informatics.jax.org/marker/MGI:2158394	MGI:2158394	865	95417
E9QNV2		Med23		Mediator of RNA polymerase II transcription subunit 23		28	29	32	0	26	0	28.75		0.86	0.95	1.19	0	0.86	0	0.965		1483	1577	1681	0	1270	0	1502.75		IN	IN		0		001. Mediator complex			130kDa, 3000002.A17Rik, Crsp3, ESTM7, Sur2, X83317, mKIAA1216 // CRSP complex subunit 3, cofactor required for Sp1 transcriptional activation subunit 3, cofactor required for Sp1 transcriptional activation, subunit 3 (130kD), mSur-2, mediator of RNA polymerase II transcription subunit 23, protein sur-2 homolog // 1. Mediator complex subunit 23	Mus musculus (Mouse)	http://www.informatics.jax.org/marker/MGI:1917458	MGI:1917458	1376	157056
Q3UXL9		Ccnc		Cyclin-C		5	6	8	0	8	0	6.75		0.75	0.96	1.19	0	1.61	0	1.1275		255	240	329	0	400	0	306		IN	IN		0		001. Mediator complex			AI451004, AU020987, CG1C // cyclin-C, dJ199J3.4 (cyclin C) // cyclin C	Mus musculus (Mouse)	http://www.informatics.jax.org/marker/MGI:1858199	MGI:1858199	266	31503
Q9DB91		Med29		Mediator of RNA polymerase II transcription subunit 29		4	3	3	0	5	0	3.75		1.28	0.93	0.64	0	2.73	0	1.395		178	184	167	0	245	0	193.5		IN	IN		0		001. Mediator complex		Ixl	2810405O22Rik, AU020902, Ixl // intersex-like protein, mediator of RNA polymerase II transcription subunit 29 // 1. Mediator complex subunit 29	Mus musculus (Mouse)	http://www.informatics.jax.org/marker/MGI:1914474	MGI:1914474	199	21011
Q9CQI9		Med30		Mediator of RNA polymerase II transcription subunit 30		2	3	3	0	7	0	3.75		0.67	0.98	0.98	0	2.32	0	1.2375		148	178	190	0	326	0	210.5		IN	IN		0		001. Mediator complex		Thrap6, Trap25	181003.8N03Rik, 2510044J04Rik, TRAP25, Thrap6 // TRAP/1. Mediator complex component TRAP25, mediator of RNA polymerase II transcription subunit 30, thyroid hormone receptor associated protein 6, thyroid hormone receptor-associated protein 6, thyroid hormone receptor-associated protein complex 25 kDa component // 1. Mediator complex subunit 30	Mus musculus (Mouse)	http://www.informatics.jax.org/marker/MGI:1917040	MGI:1917040	178	20358
Q8BWD8		Cdk19		Cyclin-dependent kinase 19		7	10	6	0	6	0	7.25		0.66	1.01	0.56	0	0.56	0	0.6975		285	355	219	0	323	0	295.5		IN	IN		0		001. Mediator complex		Cdc2l6, Kiaa1028	2700084L06Rik, AI845279, AW228747, CDK11, Cdc2l6, mKIAA1028 // CDC2-related protein kinase 6, cell division cycle 2-like 6 (CDK8-like), cell division cycle 2-like protein kinase 6, cell division protein kinase 19, cyclin-dependent kinase (CDC2-like) 11, cyclin-dependent kinase 11 // cyclin-dependent kinase 19	Mus musculus (Mouse)	http://www.informatics.jax.org/marker/MGI:1925584	MGI:1925584	501	56570
Q5SWW4		Med13		Mediator of RNA polymerase II transcription subunit 13		31	30	28	0	32	0	30.25		0.67	0.67	0.57	0	0.7	0	0.6525		1498	1540	1427	0	1670	0	1533.75		IN	IN		0		001. Mediator complex		Kiaa0593, Thrap1, Trap240	1110067M05Rik, D03002.3K18, Thrap1, Trap240 // Z1. Mediator complex subunit 13, mediator of RNA polymerase II transcription subunit 13, mediator of RNA polymerase II transcription, subunit 13, thyroid hormone receptor associated protein 1, thyroid hormone receptor associated protein, 240 kDa subunit, thyroid hormone receptor-associated protein 1, thyroid hormone receptor-associated protein comple…	Mus musculus (Mouse)	http://www.informatics.jax.org/marker/MGI:3029632	MGI:3029632	2171	238591
Q925J9		Med1		Mediator of RNA polymerase II transcription subunit 1		20	21	15	0	28	0	21		0.61	0.68	0.48	0	1.23	0	0.75		964	966	773	0	1518	0	1055.25		IN	IN		0		001. Mediator complex		Crsp210, Drip205, Pbp, Pparbp, Trap220, Trip2	AI480703, CRSP210, DRIP205, PBP, Pparbp, TRAP220, l11Jus15 // PPAR-binding protein, Ppar binding protein, TR-interacting protein 2, TRIP-2, mediator of RNA polymerase II transcription subunit 1, peroxisome proliferator activated receptor binding protein, peroxisome proliferator-activated receptor-binding protein, thyroid hormone receptor-associated protein complex 220 kDa component, thyroid recep…	Mus musculus (Mouse)	http://www.informatics.jax.org/marker/MGI:1100846	MGI:1100846	1575	167141
Q8C1S0		Med19		Mediator of RNA polymerase II transcription subunit 19		2	3	3	0	2	0	2.5		0.14	0.5	0.72	0	0.5	0	0.465		54	143	147	0	97	0	110.25		IN	IN		0		001. Mediator complex			2410018M14Rik, 3110040A13Rik, LCMR1 // mediator of RNA polymerase II transcription subunit 19, mediator of RNA polymerase II transcription, subunit 19 homolog // 1. Mediator complex subunit 19	Mus musculus (Mouse)	http://www.informatics.jax.org/marker/MGI:1914234	MGI:1914234	244	26263
Q8VCB2		Med25		Mediator of RNA polymerase II transcription subunit 25		6	5	5	0	6	0	5.5		0.38	0.32	0.26	0	0.32	0	0.32		316	304	300	0	300	0	305		IN	IN		0		001. Mediator complex			261003.4E13Rik, 2610529E18Rik, ESTM2 // mediator of RNA polymerase II transcription subunit 25, mediator of RNA polymerase II transcription, subunit 9 homolog // 1. Mediator complex subunit 25	Mus musculus (Mouse)	http://www.informatics.jax.org/marker/MGI:1922863	MGI:1922863	745	78113
Q7TN02		Med26		Mediator of RNA polymerase II transcription subunit 26		3	3	3	0	4	0	3.25		0.18	0.18	0.18	0	0.25	0	0.1975		140	133	117	0	174	0	141		IN	IN		0		001. Mediator complex		Crsp7	5730493L18Rik, AI414941, AW495270, Crsp7 // CRSP complex subunit 7, cofactor required for Sp1 transcriptional activation subunit 7, cofactor required for Sp1 transcriptional activation, subunit 7, 70kDa, mediator of RNA polymerase II transcription subunit 26 // 1. Mediator complex subunit 26	Mus musculus (Mouse)	http://www.informatics.jax.org/marker/MGI:1917875	MGI:1917875	588	64680
E9QLJ3		Med13l		Mediator of RNA polymerase II transcription subunit 13-like		8	10	8	0	6	0	8		0.13	0.18	0.14	0	0.08	0	0.1325		346	421	386	0	276	0	357.25		IN	IN		0		001. Mediator complex			2210413I17Rik, 6330591G05Rik, 9030618F05Rik, Thrap2, Trap240L, mKIAA1025 // mediator of RNA polymerase II transcription subunit 13-like, thyroid hormone receptor associated protein 2, thyroid hormone receptor-associated protein 2, thyroid hormone receptor-associated protein complex 240 kDa component-like // 1. Mediator complex subunit 13-like	Mus musculus (Mouse)	http://www.informatics.jax.org/marker/MGI:2670178	MGI:2670178	2207	241786
p300/CBP														10																					002. p300/CBP
F8VPR5		Crebbp		CREB-binding protein		55	51	48	0	75	0	57.25		1.32	1.32	1.14	0	3.46	0	1.81		2523	2576	2311	0	4240	0	2912.5		IN	IN		0		002. p300/CBP			AW558298, CBP, CBP/p300, KAT3A, p300/CBP // CREB-binding protein // CREB binding protein	Mus musculus (Mouse)	http://www.informatics.jax.org/marker/MGI:1098280	MGI:1098280	2441	265567
B2RWS6		Ep300		Histone acetyltransferase p300		46	51	48	0	64	0	52.25		1.1	1.41	1.18	0	2.83	0	1.63		2122	2346	2202	0	3447	0	2529.25		IN	IN		0		002. p300/CBP		P300	A430090G16, A730011L11, KAT3B, p300, p300 HAT // E1A-associated protein p300, histone acetyltransferase p300 // E1A binding protein p300	Mus musculus (Mouse)	http://www.informatics.jax.org/marker/MGI:1276116	MGI:1276116	2412	263305
NurD complex														10																					003. NuRD complex
Q9Z2D8		Mbd3		Methyl-CpG-binding domain protein 3		5	6	7	0	8	0	6.5		0.73	1.41	2.01	0	2.36	0	1.6275		275	357	380	0	431	0	360.75		IN	IN		1		003. NuRD complex			AI181826, AU019209 // methyl-CpG-binding domain protein 3, methyl-CpG-binding protein MBD3 // methyl-CpG binding domain protein 3	Mus musculus (Mouse)	http://www.informatics.jax.org/marker/MGI:1333812	MGI:1333812	285	32168
E9QAS5		Chd4		Chromodomain-helicase-DNA-binding protein 4		32	25	31	0	50	1	34.5		0.79	0.54	0.82	0	1.76	0	0.9775		1334	1005	1301	0	2338	44	1494.5		IN	IN		1		003. NuRD complex			9530019N15Rik, AA617397, BC005710, D6Ertd380e, Mi-2beta, mKIAA4075 // CHD-4, Mi-2 beta, chromodomain-helicase-DNA-binding protein 4 // chromodomain helicase DNA binding protein 4	Mus musculus (Mouse)	http://www.informatics.jax.org/marker/MGI:1344380	MGI:1344380	1922	218634
Q9R190		Mta2		Metastasis-associated protein MTA2		10	11	11	2	23	5	13.75		0.61	0.69	0.69	0.1	2.47	0.27	1.115		454	535	502	85	1194	164	671.25		IN	IN		1		003. NuRD complex		Mta1l1	AW550797, Mata1l1, Mta1l1, mmta2 // metastais-associated gene family, member 2, metastasis associated 1-like 1, metastasis-associated 1-like 1, metastasis-associated protein 2, metastasis-associated protein MTA2 // metastasis-associated gene family, member 2	Mus musculus (Mouse)	http://www.informatics.jax.org/marker/MGI:1346340	MGI:1346340	668	75030
E9QMN5		Gatad2a		Transcriptional repressor p66 alpha		6	6	4	0	14	2	7.5		0.38	0.38	0.24	0	1.35	0.11	0.5875		289	279	177	0	681	95	356.5		IN	IN		1		003. NuRD complex			1110066C11Rik, BC031407, C80248 // GATA zinc finger domain-containing protein 2A, transcriptional repressor p66 alpha // GATA zinc finger domain containing 2A	Mus musculus (Mouse)	http://www.informatics.jax.org/marker/MGI:2384585	MGI:2384585	630	67462
Q8VHR5		Gatad2b		Transcriptional repressor p66-beta		5	5	5	0	18	4	8.25		0.32	0.32	0.32	0	2.54	0.25	0.875		260	220	278	0	858	175	404		IN	IN		1		003. NuRD complex			AL118180, C430014D17Rik, P66beta, mKIAA1150 // GATA zinc finger domain-containing protein 2B, p66/p68, transcription repressor p66 beta component of the MeCP1 complex, transcription repressor p66 component of the MeCP1 complex, transcriptional repressor p66-beta // GATA zinc finger domain containing 2B	Mus musculus (Mouse)	http://www.informatics.jax.org/marker/MGI:2443225	MGI:2443225	594	65411
F8WHY8		Mta1		Metastasis-associated protein MTA1		5	8	5	0	19	2	9.25		0.25	0.37	0.25	0	1.48	0.09	0.5875		227	314	228	0	1012	61	445.25		IN	IN		1		003. NuRD complex			// metastasis-associated protein MTA1 // metastasis associated 1	Mus musculus (Mouse)	http://www.informatics.jax.org/marker/MGI:215003.7	MGI:215003.7	698	79189
RNA pol II														10																					004. RNA pol II
Q80UW8		Polr2e		DNA-directed RNA polymerases I, II, and III subunit RPABC1		4	4	5	0	2	0	3.75		1.05	1.05	1.37	0	0.33	0	0.95		157	252	254	0	86	0	187.25		IN	IN		0		004. RNA pol II			241002.1N14Rik, 25kDa, AW208866, RPB5, XAP4 // DNA-directed RNA polymerase II subunit E, DNA-directed RNA polymerases I, II, and III subunit RPABC1, RNA polymerases I, II, and III subunit ABC1, RPB5 homolog // polymerase (RNA) II (DNA directed) polypeptide E	Mus musculus (Mouse)	http://www.informatics.jax.org/marker/MGI:1913670	MGI:1913670	210	24570
A0A087WR08		Taf9		Transcription initiation factor TFIID subunit 9		3	2	2	0	6	0	3.25		0.42	0.42	0.42	0	1.08	0	0.585		94	98	106	0	219	0	129.25		IN	IN		0		004. RNA pol II				Mus musculus (Mouse)	http://www.informatics.jax.org/marker/MGI:1888697	MGI:1888697	155	17311
P08775		Polr2a		DNA-directed RNA polymerase II subunit RPB1		7	3	2	0	12	0	6		0.12	0.05	0.03	0	0.22	0	0.105		244	124	75	0	516	0	239.75		IN	IN		0		004. RNA pol II		Rpii215, Rpo2-1	220kDa, Rpb1, Rpo2-1 // DNA-directed RNA polymerase II subunit A, DNA-directed RNA polymerase II subunit RPB1, DNA-directed RNA polymerase III largest subunit, RNA polymerase II 1, RNA polymerase II subunit B1 // polymerase (RNA) II (DNA directed) polypeptide A	Mus musculus (Mouse)	http://www.informatics.jax.org/marker/MGI:98086	MGI:98086	1970	217176
Q99J95		Cdk9		Cyclin-dependent kinase 9		3	2	2	0	7	0	3.5		0.28	0.18	0.18	0	0.79	0	0.3575		117	98	113	0	410	0	184.5		IN	IN		0		004. SEC complex			PITALRE // cell division protein kinase 9, cyclin-dependent kinase 9 // cyclin-dependent kinase 9 (CDC2-related kinase)	Mus musculus (Mouse)	http://www.informatics.jax.org/marker/MGI:1328368	MGI:1328368	372	42762
Compass complex														10																					005. Compass complex
Q8BFQ4		Wdr82		WD repeat-containing protein 82		5	7	5	0	9	0	6.5		0.66	1.03	0.83	0	2.72	0	1.31		179	300	246	0	436	0	290.25		IN	IN		1		005. Compass complex		Cdw5	9430077D24Rik, CDW5/WDR82 // WD repeat-containing protein 82 // WD repeat domain containing 82	Mus musculus (Mouse)	http://www.informatics.jax.org/marker/MGI:1924555	MGI:1924555	313	35079
Q8BX09		Rbbp5		Retinoblastoma-binding protein 5		3	2	2	0	2	0	2.25		0.2	0.13	0.13	0	0.13	0	0.1475		109	84	92	0	52	0	84.25		IN	IN		1		005. Compass complex			4933411J24Rik, C330016J05 // RBBP-5, retinoblastoma-binding protein 5 // retinoblastoma binding protein 5	Mus musculus (Mouse)	http://www.informatics.jax.org/marker/MGI:1918367	MGI:1918367	538	59098
D3YYA0		Ash2l		Set1/Ash2 histone methyltransferase complex subunit ASH2		1	2	2	0	3	0	2		0.07	0.14	0.14	0	0.21	0	0.14		66	109	102	0	128	0	101.25		IN	IN		1		005. Compass complex				Mus musculus (Mouse)	http://www.informatics.jax.org/marker/MGI:1344416	MGI:1344416	501	56411
SWI/SNF complex														10																					006. SWI/SNF complex
Q61466		Smarcd1		SWI/SNF-related matrix-associated actin-dependent regulator of chromatin subfamily D member 1		5	5	8	0	8	0	6.5		0.36	0.36	0.64	0	0.74	0	0.525		190	247	275	0	388	0	275		IN	IN		1		006. SWI/SNF complex		Baf60a, D15Kz1	AA407987, Baf60a, D15Kz1 // 60 kDa BRG-1/Brm-associated factor subunit A, BRG1-associated factor 60A, 5. SWI/SNF complex 60 kDa subunit, SWI/SNF-related matrix-associated actin-dependent regulator of chromatin subfamily D member 1 // SWI/SNF related, matrix associated, actin dependent regulator of chromatin, subfamily d, member 1	Mus musculus (Mouse)	http://www.informatics.jax.org/marker/MGI:1933623	MGI:1933623	515	58245
O54941		Smarce1		SWI/SNF-related matrix-associated actin-dependent regulator of chromatin subfamily E member 1		4	6	3	0	7	1	5		0.36	0.59	0.36	0	0.59	0.08	0.475		204	276	227	0	393	78	275		IN	IN		1		006. SWI/SNF complex		Baf57	2810417B20Rik, 5830412H02Rik, 9030408N19Rik, Baf27 // BAF57, BRG1-associated factor 57, SWI/SNF-related matrix-associated actin-dependent regulator chromatin subfamily E member 1, SWI/SNF-related matrix-associated actin-dependent regulator of chromatin subfamily E member 1 // SWI/SNF related, matrix associated, actin dependent regulator of chromatin, subfamily e, member 1	Mus musculus (Mouse)	http://www.informatics.jax.org/marker/MGI:1927347	MGI:1927347	411	46638
Q3UID0		Smarcc2		5. SWI/SNF complex subunit SMARCC2		8	6	8	0	8	0	7.5		0.23	0.23	0.3	0	0.3	0	0.265		486	371	349	0	433	0	409.75		IN	IN		1		006. SWI/SNF complex			5930405J04Rik // BAF170, BRG1-associated factor 170, 5. SWI/SNF complex 170 kDa subunit, 5. SWI/SNF complex subunit SMARCC2, SWI/SNF-related matrix-associated actin-dependent regulator of chromatin subfamily C member 2 // SWI/SNF related, matrix associated, actin dependent regulator of chromatin, subfamily c, member 2	Mus musculus (Mouse)	http://www.informatics.jax.org/marker/MGI:1915344	MGI:1915344	1130	124677
Ncor complex														10																					007. Ncor complex
Q8BHJ5		Tbl1xr1		F-box-like/WD repeat-containing protein TBL1XR1		9	11	9	0	15	1	11		0.78	1.02	0.78	0	2.38	0.07	1.24		485	651	530	0	1016	62	670.5		IN	IN		1		007. Ncor complex		Ira1, Tblr1	8030499H02Rik, A630076E03Rik, AW539987, C21, C230089I12Rik, DC42, Ira1, TBLR1 // F-box-like/WD repeat protein TBL1XR1, F-box-like/WD repeat-containing protein TBL1XR1, TBL1-related protein 1, nuclear receptor corepressor/HDAC3 complex subunit TBLR1, transducin beta-like 1X-related protein 1 // transducin (beta)-like 1X-linked receptor 1	Mus musculus (Mouse)	http://www.informatics.jax.org/marker/MGI:2441730	MGI:2441730	514	55661
Q9QXE7		Tbl1x		F-box-like/WD repeat-containing protein TBL1X		6	6	7	0	9	0	7		0.46	0.46	0.55	0	0.87	0	0.585		349	354	384	0	557	0	411		IN	IN		1		007. Ncor complex		Tbl1	5330429M20, Tbl1 // F-box-like/WD repeat-containing protein TBL1X, transducin beta-like protein 1X // transducin (beta)-like 1 X-linked	Mus musculus (Mouse)	http://www.informatics.jax.org/marker/MGI:1336172	MGI:1336172	527	56802
F8VQL9		Ncor2		Nuclear receptor corepressor 2		16	11	8	0	44	0	19.75		0.24	0.14	0.11	0	0.82	0	0.3275		665	495	356	0	1930	0	861.5		IN	IN		1		007. Ncor complex				Mus musculus (Mouse)	http://www.informatics.jax.org/marker/MGI:1337080	MGI:1337080	2507	273409
Q5RIM6		Ncor1		Nuclear receptor co-repressor 1, isoform CRA_a		9	6	7	0	16	0	9.5		0.11	0.07	0.13	0	0.26	0	0.1425		431	254	276	0	755	0	429		IN	IN		1		007. Ncor complex			5730405M06Rik, A23002.0K14Rik, N-CoR, RIP13, Rxrip13, mKIAA1047 // N-CoR1, nuclear receptor corepressor 1, retinoid X receptor interacting protein 13, retinoid X receptor-interacting protein 13 // nuclear receptor co-repressor 1	Mus musculus (Mouse)	http://www.informatics.jax.org/marker/MGI:1349717	MGI:1349717	2454	270787
Lsd1 complex														10																					008. Lsd1 complex
Q6ZQ88		Kdm1a		Lysine-specific histone demethylase 1A		9	9	7	0	15	3	10		0.36	0.41	0.31	0	0.84	0.12	0.48		372	507	379	0	660	97	479.5		IN	IN		0		008. Lsd1 complex		Aof2, Kiaa0601, Lsd1	1810043O07Rik, AA408884, Aof2, D4Ertd478e, Kdm1, Lsd1, mKIAA0601 // BRAF35-HDAC complex protein BHC110, amine oxidase (flavin containing) domain 2, flavin-containing amine oxidase domain-containing protein 2, lysine (K)-specific demethylase 1, lysine-specific histone demethylase 1, lysine-specific histone demethylase 1A // lysine (K)-specific demethylase 1A	Mus musculus (Mouse)	http://www.informatics.jax.org/marker/MGI:1196256	MGI:1196256	853	92851
Q8C796		Rcor2		REST corepressor 2		3	3	3	0	6	0	3.75		0.21	0.28	0.21	0	0.45	0	0.2875		164	179	165	0	303	0	202.75		IN	IN		1		008. Lsd1 complex			1A13, AW122124, CoREST, Rcor, Rcor1 // M-CoREST, RE1-silencing transcription factor (REST) co-repressor 1, REST co-repressor 2, co-repressor of Rest // REST corepressor 2	Mus musculus (Mouse)	http://www.informatics.jax.org/marker/MGI:1859854	MGI:1859854	523	57908
Z4YJZ7		Ehmt1		Histone-lysine N-methyltransferase EHMT1		3	3	3	0	7	0	4		0.11	0.11	0.11	0	0.19	0	0.13		97	118	121	0	246	0	145.5		IN	IN		1		008. Lsd1 complex			9230102N17Rik, D330003.E03, Eu-HMTase1, GLP, GLP1, KMT1D, mKIAA1876 // G9a-like protein 1, euchromatic histone-lysine N-methyltransferase 1, histone-lysine N-methyltransferase EHMT1, lysine N-methyltransferase 1D // euchromatic histone methyltransferase 1	Mus musculus (Mouse)	http://www.informatics.jax.org/marker/MGI:1924933	MGI:1924933	1289	141255
Coactivator														10																					009. Coactivator
Q9WVG6		Carm1		Histone-arginine methyltransferase CARM1		11	10	11	0	13	0	11.25		0.84	0.75	0.75	0	1.15	0	0.8725		573	578	571	0	678	0	600		IN	IN		0		009. Coactivator		Prmt4	Prmt4 // histone-arginine methyltransferase CARM1, protein arginine N-methyltransferase 4, protein arginine methyltransferase // coactivator-associated arginine methyltransferase 1	Mus musculus (Mouse)	http://www.informatics.jax.org/marker/MGI:1913208	MGI:1913208	608	65854
Q61026		Ncoa2		Nuclear receptor coactivator 2		18	23	21	0	32	0	23.5		0.58	0.95	0.73	0	2.64	0	1.225		953	1229	1107	0	1941	0	1307.5		IN	IN		1		009. Coactivator		Grip1, Src2, Tif2	D1Ertd433e, GRIP-1, Grip1, KAT13C, NCoA-2, SRC-2, TIF2, bHLHe75 // glucocorticoid receptor interacting protein 1, steroid receptor coactivator 2, transcriptional intermediary factor 2 // nuclear receptor coactivator 2	Mus musculus (Mouse)	http://www.informatics.jax.org/marker/MGI:1276533	MGI:1276533	1462	158466
Q9CXY6		Ilf2		Interleukin enhancer-binding factor 2		5	7	6	0	10	0	7		0.51	0.79	0.65	0	1.71	0	0.915		315	414	370	0	558	0	414.25		IN	IN		1		009. Coactivator		Nf45	6230405A16Rik, TEG-267, Tex261, Tex267 // interleukin enhancer-binding factor 2, nuclear factor of activated T-cells 45 kDa, testis expressed gene 267 // interleukin enhancer binding factor 2	Mus musculus (Mouse)	http://www.informatics.jax.org/marker/MGI:1915031	MGI:1915031	390	43062
Q9R059		Fhl3		Four and a half LIM domains protein 3		4	4	4	0	7	0	4.75		0.53	0.7	0.53	0	1.1	0	0.715		193	257	203	0	313	0	241.5		IN	IN		1		009. Coactivator			SLIM2 // four and a half LIM domains protein 3, skeletal muscle LIM-protein 2 // four and a half LIM domains 3	Mus musculus (Mouse)	http://www.informatics.jax.org/marker/MGI:1341092	MGI:1341092	289	31795
G3X8R8		Mkl2		MCG123888		15	15	12	0	25	0	16.75		0.63	0.63	0.44	0	1.75	0	0.8625		681	674	542	0	1337	0	808.5		IN	IN		1		009. Coactivator			ENSMUSG00000075401, Gt4-1, MRTF-B, Mrtfb, mKIAA1243 // MKL/myocardin-like protein 2, gene trap insertion site 4-1, myocardin-related transcription factor B // MKL/myocardin-like 2	Mus musculus (Mouse)	http://www.informatics.jax.org/marker/MGI:3050795	MGI:3050795	1091	118550
Q9WUP7		Uchl5		Ubiquitin carboxyl-terminal hydrolase isozyme L5		4	5	4	0	4	1	4.25		0.46	0.61	0.46	0	0.61	0.1	0.535		141	252	177	0	163	44	183.25		IN	IN		1		009. Coactivator		Uch37	5830413B11Rik, Uch37 // UCH-L5, ubiquitin C-terminal hydrolase 37, ubiquitin C-terminal hydrolase UCH37, ubiquitin carboxyl-terminal hydrolase isozyme L5, ubiquitin thioesterase L5 // ubiquitin carboxyl-terminal esterase L5	Mus musculus (Mouse)	http://www.informatics.jax.org/marker/MGI:1914848	MGI:1914848	329	37617
P70365		Ncoa1		Nuclear receptor coactivator 1		13	14	15	0	30	0	18		0.41	0.41	0.44	0	1.34	0	0.65		747	719	713	0	1823	0	1000.5		IN	IN		1		009. Coactivator		Src1	KAT13A, SRC-1, SRC1, bHLHe74 // NCoA-1, SRC-a/NCoA-1, mNRC-1, nuclear receptor coactivator protein 1, steroid receptor coactivator 1, steroid receptor coactivator-1 // nuclear receptor coactivator 1	Mus musculus (Mouse)	http://www.informatics.jax.org/marker/MGI:1276523	MGI:1276523	1447	157016
Q9DBR0		Akap8		A-kinase anchor protein 8		8	6	7	0	14	0	8.75		0.46	0.39	0.39	0	1.03	0	0.5675		393	329	381	0	683	0	446.5		IN	IN		1		009. Coactivator		Akap95	1200016A02Rik, AA673585, AKAP95, AU015639 // A kinase anchor protein 8, A kinase anchor protein 95, A-kinase anchor protein 8, A-kinase anchor protein 95 kDa, AKAP 95, AKAP-8 // A kinase (PRKA) anchor protein 8	Mus musculus (Mouse)	http://www.informatics.jax.org/marker/MGI:1928488	MGI:1928488	687	76294
A2AJK6		Chd7		Chromodomain-helicase-DNA-binding protein 7		28	24	21	0	58	0	32.75		0.36	0.3	0.26	0	1.03	0	0.4875		1270	1137	911	0	2824	0	1535.5		IN	IN		1		009. Coactivator			A730019I05Rik, Cycn, Cyn, Dz, Edy, Flo, GENA 47, GENA 60, Gena 52, Lda, Mt, Obt, Todo, WBE1, Whi, metis // ATP-dependent helicase CHD7, chromodomain-helicase-DNA-binding protein 7 // chromodomain helicase DNA binding protein 7	Mus musculus (Mouse)	http://www.informatics.jax.org/marker/MGI:2444748	MGI:2444748	2986	334061
E9Q8Z6		Ctnnd1		Catenin delta-1		6	9	7	0	13	0	8.75		0.23	0.44	0.34	0	0.57	0	0.395		279	455	360	0	569	0	415.75		IN	IN		1		009. Coactivator			AA409437, AU019353, Catns, Ctnnd, P120, mKIAA0384 // CAS, cadherin-associated Src substrate, catenin delta-1, catenin src, p120 catenin, p120(cas), p120(ctn), p120-catenin // catenin (cadherin associated protein), delta 1	Mus musculus (Mouse)	http://www.informatics.jax.org/marker/MGI:105100	MGI:105100	961	107354
Q45VK5		Ilf3		Interleukin enhancer-binding factor 3		5	8	7	0	7	0	6.75		0.21	0.35	0.3	0	0.3	0	0.29		237	348	248	0	262	0	273.75		IN	IN		1		009. Coactivator			MBII-26, MPHOSPH4, NF90, NFAR // M phase phosphoprotein 4, interleukin enhancer-binding factor 3, nuclear factor 90, nuclear factor associated with dsRNA // interleukin enhancer binding factor 3	Mus musculus (Mouse)	http://www.informatics.jax.org/marker/MGI:1339973	MGI:1339973	703	76348
D3YUG5		Mkl1		MKL/myocardin-like protein 1		5	4	5	0	22	0	9		0.27	0.21	0.21	0	1.51	0	0.55		232	192	225	0	1039	0	422		IN	IN		1		009. Coactivator				Mus musculus (Mouse)	http://www.informatics.jax.org/marker/MGI:2384495	MGI:2384495	705	74768
F6U238		Maml2		Protein Maml2		5	4	6	0	11	0	6.5		0.18	0.18	0.22	0	0.54	0	0.28		239	148	239	0	572	0	299.5		IN	IN		1		009. Coactivator				Mus musculus (Mouse)	http://www.informatics.jax.org/marker/MGI:2389460	MGI:2389460	1004	109776
Q9QYH6		Maged1		Melanoma-associated antigen D1		4	5	4	0	11	0	6		0.18	0.24	0.14	0	0.59	0	0.2875		142	157	161	0	618	0	269.5		IN	IN		1		009. Coactivator		Nrage	2810433C11Rik, 5430405L04Rik, DXBwg1492e, Dlixin, Dlxin-1, Dlxin1, MAGE-D1, NRAGE, mFLJ00163 // MAGE-D1 antigen, melanoma-associated antigen D1, neurotrophin receptor-interacting MAGE homolog // melanoma antigen, family D, 1	Mus musculus (Mouse)	http://www.informatics.jax.org/marker/MGI:1930187	MGI:1930187	775	85670
Q91ZW3		Smarca5		SWI/SNF-related matrix-associated actin-dependent regulator of chromatin subfamily A member 5		4	5	7	0	12	0	7		0.13	0.16	0.23	0	0.43	0	0.2375		152	171	221	0	456	0	250		IN	IN		1		009. Coactivator		Snf2h	4933427E24Rik, D030040M08Rik, D33002.7N15Rik, MommeD4, Snf2h // SWI/SNF-related matrix-associated actin-dependent regulator of chromatin subfamily A member 5, mSnf2h, sucrose nonfermenting protein 2 homolog // SWI/SNF related, matrix associated, actin dependent regulator of chromatin, subfamily a, member 5	Mus musculus (Mouse)	http://www.informatics.jax.org/marker/MGI:1935129	MGI:1935129	1051	121627
Q8CH18		Ccar1		Cell division cycle and apoptosis regulator protein 1		2	2	5	0	2	0	2.75		0.06	0.06	0.15	0	0.06	0	0.0825		79	76	152	0	79	0	96.5		IN	IN		0		009. Coactivator		Carp1	2610511G16Rik, 943003.6H15Rik, Carp1 // CARP-1, cell cycle and apoptosis regulatory protein 1, cell division cycle and apoptosis regulator protein 1 // cell division cycle and apoptosis regulator 1	Mus musculus (Mouse)	http://www.informatics.jax.org/marker/MGI:1914750	MGI:1914750	1146	132060
A0A0A0MQ98		Jmjd1c		Probable JmjC domain-containing histone demethylation protein 2C		5	6	3	0	24	0	9.5		0.07	0.08	0.04	0	0.38	0	0.1425		238	288	179	0	1074	0	444.75		IN	IN		1		009. Coactivator			5430433L24Rik, D63003.5I23Rik, Jmjdic, TRIP8 // jumonji domain-containing protein 1C, probable JmjC domain-containing histone demethylation protein 2C // jumonji domain containing 1C	Mus musculus (Mouse)	http://www.informatics.jax.org/marker/MGI:1918614	MGI:1918614	2530	281537
A2A655		Bptf		Protein Bptf		6	5	2	0	36	0	12.25		0.07	0.06	0.02	0	0.51	0	0.165		264	200	113	0	1626	0	550.75		IN	IN		1		009. Coactivator				Mus musculus (Mouse)	http://www.informatics.jax.org/marker/MGI:2444008	MGI:2444008	2973	326776
TRRAP complex														10																					010. TRRAP complex
E9PZA7		Trrap		Transformation/transcription domain-associated protein		24	26	16	0	41	0	26.75		0.23	0.25	0.14	0	0.43	0	0.2625		1013	1124	694	0	1850	0	1170.25		IN	IN		0		010. TRRAP complex				Mus musculus (Mouse)	http://www.informatics.jax.org/marker/MGI:2153272	MGI:2153272	3829	434046
Q8CHI8		Ep400		E1A-binding protein p400		6	6	4	0	26	0	10.5		0.06	0.07	0.23	0	1.8	0	0.54		214	243	173	0	1238	0	467		IN	IN		1		010. TRRAP complex		Kiaa1498	170002.0J09Rik, AU023439, mDomino, mKIAA1498, p400 // E1A-binding protein p400, domino homolog, p400 kDa SWI2/SNF2-related protein // E1A binding protein p400	Mus musculus (Mouse)	http://www.informatics.jax.org/marker/MGI:1276124	MGI:1276124	3072	337180
Cohesin														10																					011. Cohesin
Q9CU62		Smc1a		Structural maintenance of chromosomes protein 1A		7	7	5	0	14	0	8.25		0.19	0.19	0.13	0	0.43	0	0.235		237	297	197	0	559	0	322.5		IN	IN		0		011. Cohesin		Sb1.8, Smc1, Smc1l1, Smcb	5830426I24Rik, SMC-1A, Sb1.8, Smc1, Smc1alpha, Smc1l1, Smcb, mKIAA0178 // SMC (segregation of mitotic chromosomes 1)-like 1, SMC protein 1A, SMC-1-alpha, chromosome segregation protein SmcB, segregation of mitotic chromosomes b, structural maintenance of chromosomes protein 1A // structural maintenance of chromosomes 1A	Mus musculus (Mouse)	http://www.informatics.jax.org/marker/MGI:1344345	MGI:1344345	1233	143235
Transcription Factors														10																					012. TF
Q8BHG9		Cggbp1		CGG triplet repeat-binding protein 1		4	3	4	0	5	0	4		1.09	0.74	1.09	0	2.03	0	1.2375		122	129	145	0	185	0	145.25		IN	IN		1		012. TF			AA960172, AL023996, AW045841 // 20 kDa CGG-binding protein, CGG triplet repeat-binding protein 1, CGG-binding protein 1, p20-CGGBP DNA-binding protein // CGG triplet repeat binding protein 1	Mus musculus (Mouse)	http://www.informatics.jax.org/marker/MGI:2146370	MGI:2146370	167	18761
Q00899		Yy1		Transcriptional repressor protein YY1		5	6	4	0	9	0	6		0.49	0.61	0.37	0	1.05	0	0.63		211	255	145	0	434	0	261.25		IN	IN		1		012. TF		Ucrbp	AW488674, NF-E1 // UCR-motif DNA-binding protein, UCRBP transcription factor, YY-1, Yin Yang 1, delta transcription factor, transcriptional repressor protein YY1, yin and yang 1 // YY1 transcription factor	Mus musculus (Mouse)	http://www.informatics.jax.org/marker/MGI:99150	MGI:99150	414	44717
B1AUC0		Nfia		Nuclear factor 1		6	6	5	0	11	0	7		0.49	0.49	0.4	0	1.09	0	0.6175		293	304	246	0	561	0	351		IN	IN		1		012. TF			1110047K16Rik, 943002.2M17Rik, CTF, NF1-A, NF1A // CCAAT-box-binding transcription factor, TGGCA-binding protein, nuclear factor 1 A-type, nuclear factor 1/A // nuclear factor I/A	Mus musculus (Mouse)	http://www.informatics.jax.org/marker/MGI:108056	MGI:108056	498	54634
Q60I23		Sox2		SRY-box containing gene 2		3	5	4	0	2	0	3.5		0.37	0.68	0.68	0	0.223	0	0.48825		101	204	148	0	82	0	133.75		IN	IN		0		012. TF			Sox-2, lcc, ysb // SRY-box containing gene 2, transcription factor SOX-2 // SRY (sex determining region Y)-box 2	Mus musculus (Mouse)	http://www.informatics.jax.org/marker/MGI:98364	MGI:98364	319	34406
A2BG76		Nfib		Nuclear factor 1		5	5	6	0	9	0	6.25		0.33	0.33	0.41	0	0.68	0	0.4375		287	275	310	0	458	0	332.5		IN	IN		1		012. TF				Mus musculus (Mouse)	http://www.informatics.jax.org/marker/MGI:103188	MGI:103188	486	54777
Q62255		Sall3		Sal-like protein 3		10	9	9	0	24	2	13		0.4	0.36	0.26	0	1.23	0.05	0.5625		517	451	387	0	1216	94	642.75		IN	IN		1		012. TF		Sal	B13002.2O04Rik, Msal, Msal-1, Sal, Salt, Spalt // sal-like protein 3, spalt-like protein 3 // sal-like 3 (Drosophila)	Mus musculus (Mouse)	http://www.informatics.jax.org/marker/MGI:109295	MGI:109295	1320	138760
Q9CU65		Zmym2		Zinc finger MYM-type protein 2		12	11	12	0	16	2	12.75		0.32	0.26	0.32	0	0.48	0.05	0.345		548	482	621	0	754	69	601.25		IN	IN		1		012. TF		Zfp198, Znf198	5830413P05Rik, FIM, MYM, RAMP, SCLL, Zfp198, Znf198 // zinc finger MYM-type protein 2, zinc finger protein 198 // zinc finger, MYM-type 2	Mus musculus (Mouse)	http://www.informatics.jax.org/marker/MGI:1923257	MGI:1923257	1376	154642
Q61286		Tcf12		Transcription factor 12		4	4	3	0	16	0	6.75		0.3	0.3	0.22	0	1.14	0	0.49		176	190	135	0	905	0	351.5		IN	IN		1		012. TF		Alf1, Meb	A13003.7E08Rik, ALF1, HEB, HEBAlt, HTF-4, HTF4, ME1, REB, bHLHb20 // DNA-binding protein HTF4, E-box-binding protein, TCF-12, class A helix-loop-helix transcription factor ME1, transcription factor HTF-4 // transcription factor 12	Mus musculus (Mouse)	http://www.informatics.jax.org/marker/MGI:101877	MGI:101877	706	75811
Q91VN1		Znf24		Zinc finger protein 24		3	3	2	0	9	0	4.25		0.29	0.18	0.18	0	1.14	0	0.4475		135	128	80	0	392	0	183.75		IN	IN		1		012. TF		Hmcns, Zfp191	3526401F17Rik, 5033419P20Rik, AI480505, AI642085, AL024422, KOX17, ZF-12, Znf191, Znf24, Znp191 // hypomyelinated CNS protein, zfp-191, zinc finger ZF-12, zinc finger protein 24, zinc finger protein ZF-12 // zinc finger protein 191	Mus musculus (Mouse)	http://www.informatics.jax.org/marker/MGI:1929704	MGI:1929704	368	41919
F7ARK3		Sall2		Sal-like protein 2		6	4	5	0	7	0	5.5		0.25	0.17	0.17	0	0.29	0	0.22		270	239	183	0	375	0	266.75		IN	IN		1		012. TF				Mus musculus (Mouse)	http://www.informatics.jax.org/marker/MGI:1354373	MGI:1354373	1074	112224
Q04207		Rela		Transcription factor p65		2	2	4	0	12	0	5		0.13	0.13	0.27	0	1.04	0	0.3925		97	86	197	0	507	0	221.75		IN	IN		0		012. TF		Nfkb3	p65 // avian reticuloendotheliosis viral (v-rel) oncogene homolog A, nuclear factor NF-kappa-B p65 subunit, nuclear factor of kappa light polypeptide gene enhancer in B-cells 3, p65 NF kappaB, p65 NF-kappa B, p65 NFkB, transcription factor p65 // v-rel reticuloendotheliosis viral oncogene homolog A (avian)	Mus musculus (Mouse)	http://www.informatics.jax.org/marker/MGI:103290	MGI:103290	549	60212
Q61624		Znf148		Zinc finger protein 148		3	2	3	0	12	0	5		0.13	0.08	0.13	0	0.69	0	0.2575		158	94	155	0	716	0	280.75		IN	IN		1		012. TF		Zbp89, Zfp148	2210405J08Rik, AI480666, AW045217, BERF-1, BFCOL1, ZBP-89, Znf148 // G-rich box-binding protein, beta enolase repressor factor 1, transcription factor BFCOL1, transcription factor ZBP-89, zinc finger DNA-binding protein 89 // zinc finger protein 148	Mus musculus (Mouse)	http://www.informatics.jax.org/marker/MGI:1332234	MGI:1332234	794	88751
Q925H1		Trps1		Zinc finger transcription factor Trps1		4	5	4	0	24	0	9.25		0.08	0.11	0.11	0	0.79	0	0.2725		158	188	145	0	1079	0	392.5		IN	IN		1		012. TF				Mus musculus (Mouse)	http://www.informatics.jax.org/marker/MGI:1927616	MGI:1927616	1281	141035
Q99LI5		Znf281		Zinc finger protein 281		2	2	2	0	5	0	2.75		0.08	0.08	0.08	0	0.2	0	0.11		114	125	87	0	178	0	126		IN	IN		1		012. TF		Zfp281	Znf281 // // zinc finger protein 281	Mus musculus (Mouse)	http://www.informatics.jax.org/marker/MGI:3029290	MGI:3029290	893	96685
B1AWL2		Zfp462		Protein Zfp462		5	6	7	0	8	0	6.5		0.07	0.08	0.09	0	0.09	0	0.0825		165	213	256	0	256	0	222.5		IN	IN		1		012. TF			6030417H05, 9430078C22Rik, Gt4-2, Zfpip // gene trap insertion site 4-2 // zinc finger protein 462	Mus musculus (Mouse)	http://www.informatics.jax.org/marker/MGI:107690	MGI:107690	2495	282713
E9Q8G4		Tcf4		Transcription factor 4		1	1	1	0	11	0	3.5		0.05	0.05	0.05	0	0.83	0	0.245		53	72	76	0	487	0	172		IN	IN		1		012. TF				Mus musculus (Mouse)	http://www.informatics.jax.org/marker/MGI:98506	MGI:98506	692	73686
Post-translation modification														10																					013. Post-translation modification
Q99PQ2		Trim11		E3 ubiquitin-protein ligase TRIM11		13	16	16	0	16	0	15.25		2.14	2.84	2.84	0	3.1	0	2.73		955	1070	1024	0	1093	0	1035.5		IN	IN		0		013. Post-translation modification			// E3 ubiquitin-protein ligase TRIM11, tripartite motif-containing protein 11 // tripartite motif-containing 11	Mus musculus (Mouse)	http://www.informatics.jax.org/marker/MGI:2137355	MGI:2137355	467	52580
A2AMY5		Ubap2		Ubiquitin-associated protein 2		6	4	2	0	12	0	6		0.2	0.13	0.06	0	0.59	0	0.245		236	162	74	0	614	0	271.5		IN	IN		1		013. Post-translation modification				Mus musculus (Mouse)	http://www.informatics.jax.org/marker/MGI:1916176	MGI:1916176	1131	117835
E9Q2H1		Ubr5		E3 ubiquitin-protein ligase UBR5		10	11	8	0	26	0	13.75		0.12	0.15	0.09	0	0.4	0	0.19		464	456	357	0	1148	0	606.25		IN	IN		1		013. Post-translation modification			Edd, Edd1 // E3 ubiquitin-protein ligase UBR5, E3 ubiquitin-protein ligase, HECT domain-containing 1, extraembryonic development, hyperplastic discs protein homolog // ubiquitin protein ligase E3 component n-recognin 5	Mus musculus (Mouse)	http://www.informatics.jax.org/marker/MGI:1918040	MGI:1918040	2798	308968
Q8CGY8		Ogt		UDP-N-acetylglucosamine--peptide N-acetylglucosaminyltransferase 110 kDa subunit		4	3	3	0	12	0	5.5		0.13	0.1	0.1	0	0.49	0	0.205		158	116	91	0	667	0	258		IN	IN		1		013. Post-translation modification			111003.8P24Rik, 4831420N21Rik, AI115525, Ogtl // O-GlcNAc transferase subunit p110, O-linked N-acetylglucosamine transferase 110 kDa subunit, UDP-N-acetylglucosamine--peptide N-acetylglucosaminyltransferase 110 kDa subunit // O-linked N-acetylglucosamine (GlcNAc) transferase (UDP-N-acetylglucosamine:polypeptide-N-acetylglucosaminyl transferase)	Mus musculus (Mouse)	http://www.informatics.jax.org/marker/MGI:1339639	MGI:1339639	1046	116952
Q8N7N5		Dcaf8		DDB1- and CUL4-associated factor 8		2	2	1	0	2	0	1.75		0.11	0.11	0.06	0	0.11	0	0.0975		72	75	50	0	78	0	68.75		IN	IN		1		013. Post-translation modification		D1Ucla4, H326, Wdr42a	AA408877, AA433120, AA792214, AU018973, C76055, D1Dau35e, D1Ucla4, H326, Wdr42a // DDB1- and CUL4-associated factor 8, WD repeat domain 42A, WD repeat-containing protein 42A // DDB1 and CUL4 associated factor 8	Mus musculus (Mouse)	http://www.informatics.jax.org/marker/MGI:91860	MGI:91860	591	66031
E9QME5		Trim33		E3 ubiquitin-protein ligase TRIM33		4	3	2	0	3	0	3		0.12	0.09	0.06	0	0.09	0	0.09		177	178	85	0	160	0	150		IN	IN		1		013. Post-translation modification			8030451N04Rik, AI413936, Ecto, Tif1g // E3 ubiquitin-protein ligase TRIM33, TIF1-gamma, ectodermin homolog, transcription intermediary factor 1-gamma, tripartite motif-containing protein 33 // tripartite motif-containing 33	Mus musculus (Mouse)	http://www.informatics.jax.org/marker/MGI:2137357	MGI:2137357	1123	121682
G5E870		Trip12		E3 ubiquitin-protein ligase TRIP12		3	3	4	0	14	0	6		0.05	0.12	0.07	0	0.25	0	0.1225		144	155	175	0	679	0	288.25		IN	IN		1		013. Post-translation modification			111003.6I07Rik, 6720416K24Rik, AA410158, Gtl6, TRIP-12 // E3 ubiquitin-protein ligase TRIP12, TR-interacting protein 12, gene trap locus 6, thyroid receptor interactor TRIP12, thyroid receptor-interacting protein 12 // thyroid hormone receptor interactor 12	Mus musculus (Mouse)	http://www.informatics.jax.org/marker/MGI:1309481	MGI:1309481	2025	224128
O88196		Ttc3		E3 ubiquitin-protein ligase TTC3		3	3	2	0	7	0	3.75		0.05	0.05	0.03	0	0.12	0	0.0625		134	160	65	0	250	0	152.25		IN	IN		1		013. Post-translation modification		Kiaa4119		Mus musculus (Mouse)	http://www.informatics.jax.org/marker/MGI:1276539	MGI:1276539	1979	223931
mRNA binding														10																					014. mRNA binding
Q9Z2X1		Hnrnpf		Heterogeneous nuclear ribonucleoprotein F		11	10	10	2	8	0	9.75		1.98	1.76	1.98	0	1.76	0	1.87		640	530	559	57	472	0	550.25		IN	IN		1		014. mRNA binding		Hnrpf	4833420I20Rik, AA407306, Hnrpf // hnRNP F // heterogeneous nuclear ribonucleoprotein F	Mus musculus (Mouse)	http://www.informatics.jax.org/marker/MGI:2138741	MGI:2138741	415	45730
P97315		Csrp1		Cysteine and glycine-rich protein 1		4	3	5	0	4	0	4		0.93	0.39	1.28	0	0.93	0	0.8825		172	144	199	0	191	0	176.5		IN	IN		1		014. mRNA binding		Crp1, Csrp	AA408841, AA959891, AW545626, CRP1, Csrp // CRP, cysteine rich protein 1, cysteine-rich protein 1 // cysteine and glycine-rich protein 1	Mus musculus (Mouse)	http://www.informatics.jax.org/marker/MGI:88549	MGI:88549	193	20583
Q8VDP4		Ccar2		Cell cycle and apoptosis regulator protein 2		15	13	12	0	11	0	12.75		0.63	0.58	0.52	0	0.47	0	0.55		581	492	498	0	470	0	510.25		IN	IN		1		014. mRNA binding		Dbc1	2610301G19Rik, mKIAA1967 // cell cycle and apoptosis regulator protein 2, cell division cycle and apoptosis regulator protein 2 // cell cycle activator and apoptosis regulator 2	Mus musculus (Mouse)	http://www.informatics.jax.org/marker/MGI:2444228	MGI:2444228	922	103002
A0A0A6YWB0		Mbnl1		Muscleblind-like protein 1		3	3	3	0	4	0	3.25		0.29	0.29	0.29	0	0.41	0	0.32		102	98	99	0	157	0	114		IN	IN		1		014. mRNA binding			Mbnl, mKIAA0428 // muscleblind-like protein 1, triplet-expansion RNA-binding protein // muscleblind-like 1 (Drosophila)	Mus musculus (Mouse)	http://www.informatics.jax.org/marker/MGI:1928482	MGI:1928482	347	37801
Q91YT7		Ythdf2		YTH domain-containing family protein 2		5	4	4	0	14	0	6.75		0.34	0.26	0.26	0	1.53	0	0.5975		211	196	185	0	720	0	328		IN	IN		1		014. mRNA binding			943002.0E02Rik, HGRG8, NY-REN-2 // YTH domain-containing family protein 2 // YTH domain family 2	Mus musculus (Mouse)	http://www.informatics.jax.org/marker/MGI:2444233	MGI:2444233	579	62280
Q9EPU0		Upf1		Regulator of nonsense transcripts 1		9	10	6	0	15	2	10		0.3	0.34	0.19	0	0.55	0.06	0.345		472	507	289	0	743	76	502.75		IN	IN		1		014. mRNA binding		Rent1	B430202H16Rik, NORF1, PNORF-1, Rent1, Upflp // ATP-dependent helicase RENT1, Regulator of nonsense transcripts 1 (Nonsense mRNA reducing factor 1) (NORF1) (Up-frameshift suppressor 1 homolog), mUpf1, nonsense mRNA reducing factor 1, regulator of nonsense transcripts 1, up-frameshift suppressor 1 homolog // UPF1 regulator of nonsense transcripts homolog (yeast)	Mus musculus (Mouse)	http://www.informatics.jax.org/marker/MGI:107995	MGI:107995	1124	123967
Q8C2Q3		Rbm14		RNA-binding protein 14		5	5	4	0	13	0	6.75		0.3	0.3	0.23	0	1.07	0	0.475		251	239	173	0	730	0	348.25		IN	IN		0		014. mRNA binding			1300007E16Rik, PSP2, Sytip, p16, p16K // RNA-binding protein 14, synaptotagmin interacting protein // RNA binding motif protein 14	Mus musculus (Mouse)	http://www.informatics.jax.org/marker/MGI:1929092	MGI:1929092	669	69449
O88532		Zfr		Zinc finger RNA-binding protein		4	5	5	0	11	0	6.25		0.13	0.17	0.17	0	0.45	0	0.23		145	281	196	0	592	0	303.5		IN	IN		1		014. mRNA binding			C92003.0H05Rik // zinc finger RNA-binding protein // zinc finger RNA binding protein	Mus musculus (Mouse)	http://www.informatics.jax.org/marker/MGI:1341890	MGI:1341890	1074	116859
Q9QYS9		Qki		Protein quaking		2	2	2	0	6	0	3		0.21	0.21	0.21	0	0.94	0	0.3925		98	99	81	0	249	0	131.75		IN	IN		0		014. mRNA binding		Qk, Qk1, Qka1	1110003.F05Rik, 1500005P18, QkI, l(17)-1Wis, l17Wis1 // QKI-5 protein, lethal, Chr 17, U Wisconsin 1, protein quaking // quaking	Mus musculus (Mouse)	http://www.informatics.jax.org/marker/MGI:97837	MGI:97837	341	37671
B7ZWL1		Cnot1		CCR4-NOT transcription complex subunit 1		13	10	13	0	26	0	15.5		0.19	0.15	0.19	0	0.46	0	0.2475		623	555	616	0	1282	0	769		IN	IN		1		014. mRNA binding			6030411K04Rik, AA815922, D830048B13 // CCR4-NOT transcription complex subunit 1, CCR4-associated factor 1 // CCR4-NOT transcription complex, subunit 1	Mus musculus (Mouse)	http://www.informatics.jax.org/marker/MGI:2442402	MGI:2442402	2326	260958
O35218		Cpsf2		Cleavage and polyadenylation specificity factor subunit 2		3	2	2	0	2	0	2.33333		0.13	0.08	0.08	0	0.1	0	0.0966667		106	93	92	0	95	0	96.5		IN	IN		1		014. mRNA binding		Cpsf100, Mcpsf	100kDa, 261002.4B04Rik, AI662483, Cpsf, MCPSF, mKIAA1367 // CPSF 100 kDa subunit, cleavage and polyadenylation specific factor 2, 100kD subunit, cleavage and polyadenylation specificity factor 100 kDa subunit, cleavage and polyadenylation specificity factor subunit 2 // cleavage and polyadenylation specific factor 2	Mus musculus (Mouse)	http://www.informatics.jax.org/marker/MGI:1861601	MGI:1861601	782	88383
Q9EPU4		Cpsf1		Cleavage and polyadenylation specificity factor subunit 1		5	5	3	0	9	0	5.5		0.12	0.12	0.05	0	0.2	0	0.1225		216	194	97	0	366	0	218.25		IN	IN		1		014. mRNA binding		Cpsf160	// CPSF 160 kDa subunit, CPSF160, cleavage and polyadenylation specificity factor 1, cleavage and polyadenylation specificity factor 160 kDa subunit, cleavage and polyadenylation specificity factor subunit 1 // cleavage and polyadenylation specific factor 1	Mus musculus (Mouse)	http://www.informatics.jax.org/marker/MGI:2679722	MGI:2679722	1441	160818
Integrator complex														10																					015. Integrator complex
Q8K2A7		Ints10		Integrator complex subunit 10		2	2	2	0	2	0	2		0.09	0.09	0.09	0	0.14	0	0.1025		86	97	77	0	106	0	91.5		IN	IN		1		015. Integrator complex			4921521J11Rik, AI462004 // int10 // integrator complex subunit 10	Mus musculus (Mouse)	http://www.informatics.jax.org/marker/MGI:1918135	MGI:1918135	710	82020
Q6P4S8		Ints1		Integrator complex subunit 1		4	4	3	0	7	0	4.5		0.06	0.06	0.04	0	0.11	0	0.0675		157	135	126	0	295	0	178.25		IN	IN		1		015. Integrator complex			1110015K06Rik // int1 // integrator complex subunit 1	Mus musculus (Mouse)	http://www.informatics.jax.org/marker/MGI:1915760	MGI:1915760	2195	245168
Corepressors														10																					015. Integrator complex
P23198		Cbx3		Chromobox protein homolog 3		4	2	4	0	5	0	3.75		0.96	0.65	1.32	0	2.24	0	1.2925		169	120	217	0	275	0	195.25		IN	IN		0		016. correpressor				Mus musculus (Mouse)	http://www.informatics.jax.org/marker/MGI:108515	MGI:108515	183	20855
Q7TSZ8		Nacc1		Nucleus accumbens-associated protein 1		5	5	7	0	13	0	7.5		0.37	0.37	0.55	0	1.74	0	0.7575		247	287	303	0	720	0	389.25		IN	IN		1		016. correpressor		Btbd14b, Nac1	2010001H03Rik, 4930511N13Rik, Btbd14b, Nac1 // BTB (POZ) domain containing 14B, BTB/POZ domain-containing protein 14B, NAC-1, nucleus accumbens-associated protein 1, transcriptional repressor NAC1 // nucleus accumbens associated 1, BEN and BTB (POZ) domain containing	Mus musculus (Mouse)	http://www.informatics.jax.org/marker/MGI:1914080	MGI:1914080	514	56537
Q80X50		Ubap2l		Ubiquitin-associated protein 2-like		11	9	12	0	21	0	13.25		0.45	0.36	0.45	0	1.39	0	0.6625		515	427	495	0	1129	0	641.5		IN	IN		0		016. correpressor			3110083O19Rik, 4932431F02Rik, A430103N23Rik, C77168, Nice-4, mKIAA0144 // Nice-4 protein homolog, ubiquitin associated protein 2-like // ubiquitin-associated protein 2-like	Mus musculus (Mouse)	http://www.informatics.jax.org/marker/MGI:1921633	MGI:1921633	1107	116799
Q9CQJ4		Rnf2		E3 ubiquitin-protein ligase RING2		5	3	3	0	7	0	4.5		0.6	0.33	0.33	0	1.33	0	0.6475		252	147	137	0	363	0	224.75		IN	IN		1		016. correpressor		DinG, Ring1b	AI326319, AI450156, AU019207, Ring1B, dinG // E3 ubiquitin-protein ligase RING2, RING finger protein 1B // ring finger protein 2	Mus musculus (Mouse)	http://www.informatics.jax.org/marker/MGI:1101759	MGI:1101759	336	37623
Q60520		Sin3a		Paired amphipathic helix protein Sin3a		11	10	12	0	6	0	9.75		0.32	0.32	0.42	0	0.16	0	0.305		443	386	528	0	269	0	406.5		IN	IN		1		016. correpressor		Kiaa4126	AW553200, Sin3, mKIAA4126, mSin3A // histone deacetylase complex subunit Sin3a, paired amphipathic helix protein Sin3a, transcriptional corepressor Sin3a, transcriptional regulator, SIN3 yeast homolog A // transcriptional regulator, SIN3A (yeast)	Mus musculus (Mouse)	http://www.informatics.jax.org/marker/MGI:107157	MGI:107157	1274	145088
A2BDX0		Adnp		Activity-dependent neuroprotector homeobox protein		4	4	3	0	3	0	3.5		0.12	0.12	0.09	0	0.09	0	0.105		136	180	119	0	137	0	143		IN	IN		1		016. correpressor			AA589558, mKIAA0784 // activity-dependent neuroprotector homeobox protein // activity-dependent neuroprotective protein	Mus musculus (Mouse)	http://www.informatics.jax.org/marker/MGI:1338758	MGI:1338758	1108	124308
other														10																					016. other
A2BIE1		Qser1		Protein Qser1		19	15	15	0	33	0	20.5		0.45	0.34	0.34	0	1.28	0	0.6025		892	784	704	0	1857	0	1059.25		IN	IN		1		017. other			4732486I23Rik, AI502974 // glutamine and serine-rich protein 1 // glutamine and serine rich 1	Mus musculus (Mouse)	http://www.informatics.jax.org/marker/MGI:2138986	MGI:2138986	1698	185380
Q3UA37		Qrich1		Glutamine-rich protein 1		6	8	6	0	11	0	7.75		0.28	0.4	0.34	0	0.87	0	0.4725		296	315	242	0	538	0	347.75		IN	IN		1		017. other			261002.8H07Rik // glutamine-rich protein 1 // glutamine-rich 1	Mus musculus (Mouse)	http://www.informatics.jax.org/marker/MGI:1916482	MGI:1916482	777	86556
Q9DCT8		Crip2		Cysteine-rich protein 2		2	2	3	0	2	0	2.25		0.35	0.35	0.57	0	0.57	0	0.46		75	138	178	0	127	0	129.5		IN	IN		1		017. other		Crp2, Hlp	0610010I23Rik, AW743261, C77570, CRP2, CRP4, Crp, ESP1, Hlp // CRP-2, LIM only protein HLP, cysteine-rich protein 2, heart LIM protein // cysteine rich protein 2	Mus musculus (Mouse)	http://www.informatics.jax.org/marker/MGI:1915587	MGI:1915587	208	22727
P70168		Kpnb1		Importin subunit beta-1		6	7	8	0	8	0	7.25		0.25	0.29	0.34	0	0.34	0	0.305		331	362	326	0	417	0	359		IN	IN		0		017. other		Impnb	AA409963, IPOB, Impnb // PTAC97, SCG, importin beta, importin subunit beta-1, karyopherin subunit beta-1, nuclear factor p97, pore targeting complex 97 kDa subunit // karyopherin (importin) beta 1	Mus musculus (Mouse)	http://www.informatics.jax.org/marker/MGI:107532	MGI:107532	876	97184
Q3U1J4		Ddb1		DNA damage-binding protein 1		16	11	14	0	15	0	14		0.67	0.37	0.45	0	0.49	0	0.495		810	479	577	0	668	0	633.5		IN	IN		1		017. other			127kDa, AA408517, p127-Ddb1 // DDB p127 subunit, DNA damage-binding protein 1, DNA repair protein, UV-damaged DNA-binding factor, damage-specific DNA-binding protein 1, damage-specific DNA-binding protein, DNA repair, damaged-DNA recognition protein 1 // damage specific DNA binding protein 1	Mus musculus (Mouse)	http://www.informatics.jax.org/marker/MGI:1202384	MGI:1202384	1140	126853
Q9Z191		Eya4		Eyes absent homolog 4		2	1	2	0	5	0	2.5		0.11	0.06	0.11	0	0.24	0	0.13		72	68	73	0	193	0	101.5		IN	IN		1		017. other			B13002.3L16Rik // eyes absent homolog 4 // eyes absent 4 homolog (Drosophila)	Mus musculus (Mouse)	http://www.informatics.jax.org/marker/MGI:1337104	MGI:1337104	616	66875

## Sheet: Information
Supplementary Data 1. Interacting proteins of the Mediator complex, as identified by mass spectrometry analyses of FLAG-Med15 purifications.
Purifications from benzonase-treated nuclear extracts (benzo), non-treated nuclear extracts and Ethidium Bromide-treated nuclear extracts (EtBr) and a control purification are shown. In addition, a replicate purification from benzonase-treated nuclear extract and a replicate control purification is shown. Per protein, numbers of unique peptides detected by mass spectrometry per experiment are sho…
