# Supplementary material for: Mediator complex interaction partners organize the transcriptional network that defines neural stem cells
Source: Nat Commun. 2019 Jun 17;10:2669. doi: 10.1038/s41467-019-10502-8 (PMC6573065; doi:10.1038/s41467-019-10502-8)
Supplement: Supplementary file 5 — Supplementary Data 2 [file 41467_2019_10502_MOESM5_ESM.xlsx]

## Sheet: Suppl. Data 2
accession		symbol		description		Med12 No benzo - unique pepts	Med12 benzo - unique pepts	IgG No benzo - unique pepts	IgG benzo - unique pepts		Med12 No benzo - emPAI	Med12 benzo - emPAI	IgG No benzo - emPAI	IgG benzo - emPAI		Med12 No benzo - mascot score	Med12 benzo - mascot score	IgG No benzo - mascot score	IgG benzo - mascot score		Grouping		synonyms	synonyms ncbi	taxon	taxon db url	taxon db	length	molweight
Mediator complex																					001. Mediator complex
G3X8S4		Med15		Mediator of RNA polymerase II transcription subunit 15		23	19	0	0		4.5	2.2	0	0		1063	965	0	0		001. Mediator complex			A230074L19Rik, AW536074, Pcqap, mPcqap // PC2 glutamine/Q-rich-associated protein, mediator of RNA polymerase II transcription subunit 15, positive cofactor 2 glutamine/Q-rich-associated protein, positive cofactor 2, multiprotein complex, glutamine/Q-rich-associated protein // 1. Mediator complex subunit 15	Mus musculus (Mouse)	http://www.informatics.jax.org/marker/MGI:2137379	MGI:2137379	789	86607
Q9CQA5		Med4		Mediator of RNA polymerase II transcription subunit 4		11	12	0	0		5.02	6.44	0	0		690	784	0	0		001. Mediator complex		Vdrip	2410046H15Rik, DRIP36, HSPC126, TRAP36, Vdirp, Vdrip // mediator of RNA polymerase II transcription subunit 4, mediator of RNA polymerase II transcription, subunit 4 homolog, p36 TRAP/SMCC/PC2 subunit, vitamin D receptor interacting protein // 1. Mediator complex subunit 4	Mus musculus (Mouse)	http://www.informatics.jax.org/marker/MGI:1914631	MGI:1914631	270	29781
Q9DB40		Med27		Mediator of RNA polymerase II transcription subunit 27		11	13	0	0		3.56	6.78	0	0		592	625	0	0		001. Mediator complex		Crsp8	1500015J03Rik, 2310042P07Rik, AA682045, Crsp8, D2Ertd434e // CRSP complex subunit 8, cofactor required for Sp1 transcriptional activation subunit 8, cofactor required for Sp1 transcriptional activation, subunit 8, mediator of RNA polymerase II transcription subunit 27, transcriptional co-activator CRSP8 homolog // 1. Mediator complex subunit 27	Mus musculus (Mouse)	http://www.informatics.jax.org/marker/MGI:1916225	MGI:1916225	311	35298
Q9R0X0		Med20		Mediator of RNA polymerase II transcription subunit 20		10	6	0	0		7.31	1.53	0	0		439	269	0	0		001. Mediator complex		Trfp	1110011O05Rik, 2410115I17Rik, AU018348, Trfp // TRF-proximal protein homolog, Trf (TATA binding protein-related factor)-proximal protein homolog, mediator of RNA polymerase II transcription subunit 20, ubiquitin specific protease 49 // 1. Mediator complex subunit 20	Mus musculus (Mouse)	http://www.informatics.jax.org/marker/MGI:1929648	MGI:1929648	212	23192
Q9DAY7		Med8		Mediator of RNA polymerase II transcription subunit 8		7	8	0	0		1.94	4.05	0	0		466	481	0	0		001. Mediator complex			221002.1A15Rik, AB041805, ARC32 // activator-recruited cofactor 32 kDa component, mediator of RNA polymerase II transcription subunit 8, mediator of RNA polymerase II transcription, subunit 8 homolog // 1. Mediator complex subunit 8	Mus musculus (Mouse)	http://www.informatics.jax.org/marker/MGI:1915269	MGI:1915269	234	25952
Q921D4		Med6		Mediator of RNA polymerase II transcription subunit 6		10	6	0	0		2.76	2.46	0	0		426	297	0	0		001. Mediator complex			1500012F11Rik, AU019660, AV213303 // mediator of RNA polymerase II transcription subunit 6, mediator of RNA polymerase II transcription, subunit 6 homolog // 1. Mediator complex subunit 6	Mus musculus (Mouse)	http://www.informatics.jax.org/marker/MGI:1917042	MGI:1917042	246	28434
A2ABV5		Med14		Mediator of RNA polymerase II transcription subunit 14		58	44	0	0		7.41	2.37	0	0		3010	2183	0	0		001. Mediator complex		Crsp2, Gm641, Trap170	9930001L01Rik, AU041628, Crsp2, ENSMUSG00000073278, Gm641, ORF1, Trap170 // CRSP complex subunit 2, cofactor required for Sp1 transcriptional activation subunit 2 (150 kDa), cofactor required for Sp1 transcriptional activation, subunit 2, mediator of RNA polymerase II transcription subunit 14, thyroid hormone receptor-associated protein complex 170 kDa component // 1. Mediator complex subunit 14	Mus musculus (Mouse)	http://www.informatics.jax.org/marker/MGI:1349442	MGI:1349442	1459	160966
Q920D3		Med28		Mediator of RNA polymerase II transcription subunit 28		12	8	0	0		13.7	3.86	0	0		608	409	0	0		001. Mediator complex			1500003.D12Rik, AI451633, AU045690, Eg1, FKSG20, magicin // endothelial-derived, mediator of RNA polymerase II transcription subunit 28, mediator of RNA polymerase II transcription, subunit 28 homolog // 1. Mediator complex subunit 28	Mus musculus (Mouse)	http://www.informatics.jax.org/marker/MGI:1914249	MGI:1914249	178	19538
Q9CXU1		Med31		Mediator of RNA polymerase II transcription subunit 31		3	2	0	0		1.62	1.62	0	0		149	71	0	0		001. Mediator complex
Q9CXU0		Med10		Mediator of RNA polymerase II transcription subunit 10		6	5	0	0		4.78	2.91	0	0		318	227	0	0		001. Mediator complex		D13Wsu50e	AA959813, AI385605, C78613, D13Wsu50e // mediator of RNA polymerase II transcription subunit 10, mediator of RNA polymerase II transcription, subunit 10 homolog (NUT2, S. cerevisiae) // 1. Mediator complex subunit 10	Mus musculus (Mouse)	http://www.informatics.jax.org/marker/MGI:106331	MGI:106331	135	15661
Q62276		Med22		Mediator of RNA polymerase II transcription subunit 22		7	8	0	0		3.63	4.32	0	0		375	446	0	0		001. Mediator complex		Surf5	AW212655, AW558812, Surf-5, Surf5 // mediator of RNA polymerase II transcription subunit 22, surfeit gene 5, surfeit locus protein 5 // 1. Mediator complex subunit 22	Mus musculus (Mouse)	http://www.informatics.jax.org/marker/MGI:98446	MGI:98446	200	22282
Q8VCD5		Med17		Mediator of RNA polymerase II transcription subunit 17		25	23	0	0		3.47	2.14	0	0		1262	1206	0	0		001. Mediator complex		Crsp6, Trap80	77kDa, C330002.H14Rik, Crsp6, Trap80 // CRSP complex subunit 6, cofactor required for Sp1 transcriptional activation subunit 6, cofactor required for Sp1 transcriptional activation, subunit 6 (77kD), mediator of RNA polymerase II transcription subunit 17, thyroid hormone receptor-associated protein complex 80 kDa component // 1. Mediator complex subunit 17	Mus musculus (Mouse)	http://www.informatics.jax.org/marker/MGI:2182585	MGI:2182585	649	72462
Q9CZ82		Med18		Mediator of RNA polymerase II transcription subunit 18		6	4	0	0		2.74	1.2	0	0		235	160	0	0		001. Mediator complex			2810046C01Rik // mediator of RNA polymerase II transcription subunit 18, mediator of RNA polymerase II transcription, subunit 18 homolog // 1. Mediator complex subunit 18	Mus musculus (Mouse)	http://www.informatics.jax.org/marker/MGI:1914469	MGI:1914469	208	23645
A2AGH9		Med12		Mediator of RNA polymerase II transcription subunit 12		61	64	0	0		2.09	2.34	0	0		3090	3267	0	0		001. Mediator complex				Mus musculus (Mouse)	http://www.informatics.jax.org/marker/MGI:1926212	MGI:1926212	2182	243536
Q99K74		Med24		Mediator of RNA polymerase II transcription subunit 24		34	25	0	3		7.49	2.6	0	0.09		2060	1565	0	146		001. Mediator complex		D11Ertd307e, Thrap4, Trap100	911GSE, AU040102, AW547152, D11Ertd307e, DRIP100, Gse2, Pparb2, Pparbp2, R75526, Thrap4, Trap100 // genetic suppressor element 2, mTRAP100, mediator of RNA polymerase II transcription subunit 24, peroxisome proliferation activation receptor binding protein 2, thyroid hormone receptor associated protein 4, thyroid hormone receptor-associated protein 100 kDa, thyroid hormone receptor-associated pro…	Mus musculus (Mouse)	http://www.informatics.jax.org/marker/MGI:1344385	MGI:1344385	987	109985
G3UW74		Med16		Mediator of RNA polymerase II transcription subunit 16		32	28	0	0		3.3	2.64	0	0		1598	1465	0	0		001. Mediator complex			95kDa, A630083L04, Thrap5, Trap95 // DRIP92, mediator of RNA polymerase II transcription subunit 16, thyroid hormone receptor associated protein 5, thyroid hormone receptor-associated protein 5, thyroid hormone receptor-associated protein 95, thyroid hormone receptor-associated protein complex 95 kDa component, thyroid hormone receptor-associated protein, 95-kD subunit, vitamin D3 receptor-intera…	Mus musculus (Mouse)	http://www.informatics.jax.org/marker/MGI:2158394	MGI:2158394	865	95417
E9QNV2		Med23		Mediator of RNA polymerase II transcription subunit 23		52	37	0	0		3.35	1.72	0	0		2622	1778	0	0		001. Mediator complex			130kDa, 3000002.A17Rik, Crsp3, ESTM7, Sur2, X83317, mKIAA1216 // CRSP complex subunit 3, cofactor required for Sp1 transcriptional activation subunit 3, cofactor required for Sp1 transcriptional activation, subunit 3 (130kD), mSur-2, mediator of RNA polymerase II transcription subunit 23, protein sur-2 homolog // 1. Mediator complex subunit 23	Mus musculus (Mouse)	http://www.informatics.jax.org/marker/MGI:1917458	MGI:1917458	1376	157056
Q3UXL9		Ccnc		Cyclin-C		11	10	0	0		3.95	2.4	0	0		500	481	0	0		001. Mediator complex			AI451004, AU020987, CG1C // cyclin-C, dJ199J3.4 (cyclin C) // cyclin C	Mus musculus (Mouse)	http://www.informatics.jax.org/marker/MGI:1858199	MGI:1858199	266	31503
Q9DB91		Med29		Mediator of RNA polymerase II transcription subunit 29		9	6	0	0		7.87	3.29	0	0		401	300	0	0		001. Mediator complex		Ixl	2810405O22Rik, AU020902, Ixl // intersex-like protein, mediator of RNA polymerase II transcription subunit 29 // 1. Mediator complex subunit 29	Mus musculus (Mouse)	http://www.informatics.jax.org/marker/MGI:1914474	MGI:1914474	199	21011
Q9CQI9		Med30		Mediator of RNA polymerase II transcription subunit 30		6	6	0	0		2.36	1.48	0	0		286	264	0	0		001. Mediator complex		Thrap6, Trap25	181003.8N03Rik, 2510044J04Rik, TRAP25, Thrap6 // TRAP/1. Mediator complex component TRAP25, mediator of RNA polymerase II transcription subunit 30, thyroid hormone receptor associated protein 6, thyroid hormone receptor-associated protein 6, thyroid hormone receptor-associated protein complex 25 kDa component // 1. Mediator complex subunit 30	Mus musculus (Mouse)	http://www.informatics.jax.org/marker/MGI:1917040	MGI:1917040	178	20358
Q8BWD8		Cdk19		Cyclin-dependent kinase 19		20	14	0	0		4.41	1.6	0	0		830	666	0	0		001. Mediator complex		Cdc2l6, Kiaa1028	2700084L06Rik, AI845279, AW228747, CDK11, Cdc2l6, mKIAA1028 // CDC2-related protein kinase 6, cell division cycle 2-like 6 (CDK8-like), cell division cycle 2-like protein kinase 6, cell division protein kinase 19, cyclin-dependent kinase (CDC2-like) 11, cyclin-dependent kinase 11 // cyclin-dependent kinase 19	Mus musculus (Mouse)	http://www.informatics.jax.org/marker/MGI:1925584	MGI:1925584	501	56570
Q5SWW4		Med13		Mediator of RNA polymerase II transcription subunit 13		44	42	0	0		1.17	1.17	0	0		2121	2067	0	0		001. Mediator complex		Kiaa0593, Thrap1, Trap240	1110067M05Rik, D03002.3K18, Thrap1, Trap240 // Z1. Mediator complex subunit 13, mediator of RNA polymerase II transcription subunit 13, mediator of RNA polymerase II transcription, subunit 13, thyroid hormone receptor associated protein 1, thyroid hormone receptor associated protein, 240 kDa subunit, thyroid hormone receptor-associated protein 1, thyroid hormone receptor-associated protein comple…	Mus musculus (Mouse)	http://www.informatics.jax.org/marker/MGI:3029632	MGI:3029632	2171	238591
Q925J9		Med1		Mediator of RNA polymerase II transcription subunit 1		45	46	0	0		2.77	2.3	0	0		2414	2420	0	0		001. Mediator complex		Crsp210, Drip205, Pbp, Pparbp, Trap220, Trip2	AI480703, CRSP210, DRIP205, PBP, Pparbp, TRAP220, l11Jus15 // PPAR-binding protein, Ppar binding protein, TR-interacting protein 2, TRIP-2, mediator of RNA polymerase II transcription subunit 1, peroxisome proliferator activated receptor binding protein, peroxisome proliferator-activated receptor-binding protein, thyroid hormone receptor-associated protein complex 220 kDa component, thyroid recep…	Mus musculus (Mouse)	http://www.informatics.jax.org/marker/MGI:1100846	MGI:1100846	1575	167141
Q8C1S0		Med19		Mediator of RNA polymerase II transcription subunit 19		7	9	0	0		1.93	3.72	0	0		302	433	0	0		001. Mediator complex			2410018M14Rik, 3110040A13Rik, LCMR1 // mediator of RNA polymerase II transcription subunit 19, mediator of RNA polymerase II transcription, subunit 19 homolog // 1. Mediator complex subunit 19	Mus musculus (Mouse)	http://www.informatics.jax.org/marker/MGI:1914234	MGI:1914234	244	26263
Q8VCB2		Med25		Mediator of RNA polymerase II transcription subunit 25		11	9	0	0		1.28	0.69	0	0		534	405	0	0		001. Mediator complex			261003.4E13Rik, 2610529E18Rik, ESTM2 // mediator of RNA polymerase II transcription subunit 25, mediator of RNA polymerase II transcription, subunit 9 homolog // 1. Mediator complex subunit 25	Mus musculus (Mouse)	http://www.informatics.jax.org/marker/MGI:1922863	MGI:1922863	745	78113
Q7TN02		Med26		Mediator of RNA polymerase II transcription subunit 26		4	3	0	0		0.22	0.16	0	0		128	85	0	0		001. Mediator complex		Crsp7	5730493L18Rik, AI414941, AW495270, Crsp7 // CRSP complex subunit 7, cofactor required for Sp1 transcriptional activation subunit 7, cofactor required for Sp1 transcriptional activation, subunit 7, 70kDa, mediator of RNA polymerase II transcription subunit 26 // 1. Mediator complex subunit 26	Mus musculus (Mouse)	http://www.informatics.jax.org/marker/MGI:1917875	MGI:1917875	588	64680
E9QLJ3		Med13l		Mediator of RNA polymerase II transcription subunit 13-like		26	29	0	0		0.5	0.52	0	0		1061	1130	0	0		001. Mediator complex			2210413I17Rik, 6330591G05Rik, 9030618F05Rik, Thrap2, Trap240L, mKIAA1025 // mediator of RNA polymerase II transcription subunit 13-like, thyroid hormone receptor associated protein 2, thyroid hormone receptor-associated protein 2, thyroid hormone receptor-associated protein complex 240 kDa component-like // 1. Mediator complex subunit 13-like	Mus musculus (Mouse)	http://www.informatics.jax.org/marker/MGI:2670178	MGI:2670178	2207	241786
p300/CBP																					002. p300/CBP
F8VPR5		Crebbp		CREB-binding protein		10	6	0	0		0.08	0.08	0	0		329	202	0	0		002. p300/CBP			AW558298, CBP, CBP/p300, KAT3A, p300/CBP // CREB-binding protein // CREB binding protein	Mus musculus (Mouse)	http://www.informatics.jax.org/marker/MGI:1098280	MGI:1098280	2441	265567
B2RWS6		Ep300		Histone acetyltransferase p300		10	6	0	0		0.09	0.08	0	0		315	208	0	0		002. p300/CBP		P300	A430090G16, A730011L11, KAT3B, p300, p300 HAT // E1A-associated protein p300, histone acetyltransferase p300 // E1A binding protein p300	Mus musculus (Mouse)	http://www.informatics.jax.org/marker/MGI:1276116	MGI:1276116	2412	263305
NurD complex																					003. NuRD complex
Q9Z2D8		Mbd3		Methyl-CpG-binding domain protein 3		6	6	1	5		0.8	0.98	0.11	0.8		219	275	53	243		003. NuRD complex			AI181826, AU019209 // methyl-CpG-binding domain protein 3, methyl-CpG-binding protein MBD3 // methyl-CpG binding domain protein 3	Mus musculus (Mouse)	http://www.informatics.jax.org/marker/MGI:1333812	MGI:1333812	285	32168
E9QAS5		Chd4		Chromodomain-helicase-DNA-binding protein 4		15	19	10	0		0.23	0.34	0.16	0		579	708	330	0		003. NuRD complex			9530019N15Rik, AA617397, BC005710, D6Ertd380e, Mi-2beta, mKIAA4075 // CHD-4, Mi-2 beta, chromodomain-helicase-DNA-binding protein 4 // chromodomain helicase DNA binding protein 4	Mus musculus (Mouse)	http://www.informatics.jax.org/marker/MGI:1344380	MGI:1344380	1922	218634
Q9R190		Mta2		Metastasis-associated protein MTA2		16	12	6	9		0.89	0.59	0.18	0.47		567	437	214	369		003. NuRD complex		Mta1l1	AW550797, Mata1l1, Mta1l1, mmta2 // metastais-associated gene family, member 2, metastasis associated 1-like 1, metastasis-associated 1-like 1, metastasis-associated protein 2, metastasis-associated protein MTA2 // metastasis-associated gene family, member 2	Mus musculus (Mouse)	http://www.informatics.jax.org/marker/MGI:1346340	MGI:1346340	668	75030
E9QMN5		Gatad2a		Transcriptional repressor p66 alpha		15	12	0	3		0.94	0.8	0	0.16		661	507	0	139		003. NuRD complex			1110066C11Rik, BC031407, C80248 // GATA zinc finger domain-containing protein 2A, transcriptional repressor p66 alpha // GATA zinc finger domain containing 2A	Mus musculus (Mouse)	http://www.informatics.jax.org/marker/MGI:2384585	MGI:2384585	630	67462
Q8VHR5		Gatad2b		Transcriptional repressor p66-beta		9	6	3	3		0.65	0.35	0.16	0.16		391	249	120	111		003. NuRD complex			AL118180, C430014D17Rik, P66beta, mKIAA1150 // GATA zinc finger domain-containing protein 2B, p66/p68, transcription repressor p66 beta component of the MeCP1 complex, transcription repressor p66 component of the MeCP1 complex, transcriptional repressor p66-beta // GATA zinc finger domain containing 2B	Mus musculus (Mouse)	http://www.informatics.jax.org/marker/MGI:2443225	MGI:2443225	594	65411
F8WHY8		Mta1		Metastasis-associated protein MTA1		6	0	0	6		0.32	0.38	0.27	0.27		284	0	0	266		003. NuRD complex			// metastasis-associated protein MTA1 // metastasis associated 1	Mus musculus (Mouse)	http://www.informatics.jax.org/marker/MGI:215003.7	MGI:215003.7	698	79189
RNA pol II																					004. RNA pol II
Q80UW8		Polr2e		DNA-directed RNA polymerases I, II, and III subunit RPABC1		4	3	0	0		0.46	0.46	0	0		139	109	0	0		004. RNA pol II			241002.1N14Rik, 25kDa, AW208866, RPB5, XAP4 // DNA-directed RNA polymerase II subunit E, DNA-directed RNA polymerases I, II, and III subunit RPABC1, RNA polymerases I, II, and III subunit ABC1, RPB5 homolog // polymerase (RNA) II (DNA directed) polypeptide E	Mus musculus (Mouse)	http://www.informatics.jax.org/marker/MGI:1913670	MGI:1913670	210	24570
A0A087WR08		Taf9		Transcription initiation factor TFIID subunit 9		12	13	0	0		2.67	2.67	0	0		592	591	0	0		004. RNA pol II				Mus musculus (Mouse)	http://www.informatics.jax.org/marker/MGI:1888697	MGI:1888697	155	17311
P08775		Polr2a		DNA-directed RNA polymerase II subunit RPB1		9	4	0	0		0.16	0.06	0	0		332	151	0	0		004. RNA pol II		Rpii215, Rpo2-1	220kDa, Rpb1, Rpo2-1 // DNA-directed RNA polymerase II subunit A, DNA-directed RNA polymerase II subunit RPB1, DNA-directed RNA polymerase III largest subunit, RNA polymerase II 1, RNA polymerase II subunit B1 // polymerase (RNA) II (DNA directed) polypeptide A	Mus musculus (Mouse)	http://www.informatics.jax.org/marker/MGI:98086	MGI:98086	1970	217176
Q99J95		Cdk9		Cyclin-dependent kinase 9		7	9	3	3		0.68	0.8	0.25	0.25		281	410	119	123		004. SEC complex			PITALRE // cell division protein kinase 9, cyclin-dependent kinase 9 // cyclin-dependent kinase 9 (CDC2-related kinase)	Mus musculus (Mouse)	http://www.informatics.jax.org/marker/MGI:1328368	MGI:1328368	372	42762
Compass complex																					005. Compass complex
Q8BFQ4		Wdr82		WD repeat-containing protein 82		8	8	0	0		1.45	1.93	0	0		403	424	0	0		005. Compass complex		Cdw5	9430077D24Rik, CDW5/WDR82 // WD repeat-containing protein 82 // WD repeat domain containing 82	Mus musculus (Mouse)	http://www.informatics.jax.org/marker/MGI:1924555	MGI:1924555	313	35079
Q8BX09		Rbbp5		Retinoblastoma-binding protein 5		3	3	1	0		0.24	0.24	0.07	0		103	117	50	0		005. Compass complex			4933411J24Rik, C330016J05 // RBBP-5, retinoblastoma-binding protein 5 // retinoblastoma binding protein 5	Mus musculus (Mouse)	http://www.informatics.jax.org/marker/MGI:1918367	MGI:1918367	538	59098
D3YYA0		Ash2l		Set1/Ash2 histone methyltransferase complex subunit ASH2																	005. Compass complex				Mus musculus (Mouse)	http://www.informatics.jax.org/marker/MGI:1344416	MGI:1344416	501	56411
SWI/SNF complex																					006. SWI/SNF complex
Q61466		Smarcd1		SWI/SNF-related matrix-associated actin-dependent regulator of chromatin subfamily D member 1		13	15	7	13		1.54	1.68	0.47	0.93		688	660	239	466		006. SWI/SNF complex		Baf60a, D15Kz1	AA407987, Baf60a, D15Kz1 // 60 kDa BRG-1/Brm-associated factor subunit A, BRG1-associated factor 60A, 5. SWI/SNF complex 60 kDa subunit, SWI/SNF-related matrix-associated actin-dependent regulator of chromatin subfamily D member 1 // SWI/SNF related, matrix associated, actin dependent regulator of chromatin, subfamily d, member 1	Mus musculus (Mouse)	http://www.informatics.jax.org/marker/MGI:1933623	MGI:1933623	515	58245
O54941		Smarce1		SWI/SNF-related matrix-associated actin-dependent regulator of chromatin subfamily E member 1		9	5	4	6		1.27	0.73	0.41	0.51		445	237	236	200		006. SWI/SNF complex		Baf57	2810417B20Rik, 5830412H02Rik, 9030408N19Rik, Baf27 // BAF57, BRG1-associated factor 57, SWI/SNF-related matrix-associated actin-dependent regulator chromatin subfamily E member 1, SWI/SNF-related matrix-associated actin-dependent regulator of chromatin subfamily E member 1 // SWI/SNF related, matrix associated, actin dependent regulator of chromatin, subfamily e, member 1	Mus musculus (Mouse)	http://www.informatics.jax.org/marker/MGI:1927347	MGI:1927347	411	46638
Q3UID0		Smarcc2		5. SWI/SNF complex subunit SMARCC2		15	15	10	3		0.76	0.51	0.33	0.11		801	656	387	130		006. SWI/SNF complex			5930405J04Rik // BAF170, BRG1-associated factor 170, 5. SWI/SNF complex 170 kDa subunit, 5. SWI/SNF complex subunit SMARCC2, SWI/SNF-related matrix-associated actin-dependent regulator of chromatin subfamily C member 2 // SWI/SNF related, matrix associated, actin dependent regulator of chromatin, subfamily c, member 2	Mus musculus (Mouse)	http://www.informatics.jax.org/marker/MGI:1915344	MGI:1915344	1130	124677
Ncor complex																					007. Ncor complex
Q8BHJ5		Tbl1xr1		F-box-like/WD repeat-containing protein TBL1XR1		10	7	1	2		1.09	0.49	0.22	0.82		564	296	45	83		007. Ncor complex		Ira1, Tblr1	8030499H02Rik, A630076E03Rik, AW539987, C21, C230089I12Rik, DC42, Ira1, TBLR1 // F-box-like/WD repeat protein TBL1XR1, F-box-like/WD repeat-containing protein TBL1XR1, TBL1-related protein 1, nuclear receptor corepressor/HDAC3 complex subunit TBLR1, transducin beta-like 1X-related protein 1 // transducin (beta)-like 1X-linked receptor 1	Mus musculus (Mouse)	http://www.informatics.jax.org/marker/MGI:2441730	MGI:2441730	514	55661
Q9QXE7		Tbl1x		F-box-like/WD repeat-containing protein TBL1X		5	4	0	0		0.56	0.32	0	0		352	158	0	0		007. Ncor complex		Tbl1	5330429M20, Tbl1 // F-box-like/WD repeat-containing protein TBL1X, transducin beta-like protein 1X // transducin (beta)-like 1 X-linked	Mus musculus (Mouse)	http://www.informatics.jax.org/marker/MGI:1336172	MGI:1336172	527	56802
F8VQL9		Ncor2		Nuclear receptor corepressor 2		3	5	0	0		0.06	0.06	0	0		127	152	0	0		007. Ncor complex				Mus musculus (Mouse)	http://www.informatics.jax.org/marker/MGI:1337080	MGI:1337080	2507	273409
Q5RIM6		Ncor1		Nuclear receptor co-repressor 1, isoform CRA_a		14	7	0	0		0.17	0.07	0	0		561	287	0	0		007. Ncor complex			5730405M06Rik, A23002.0K14Rik, N-CoR, RIP13, Rxrip13, mKIAA1047 // N-CoR1, nuclear receptor corepressor 1, retinoid X receptor interacting protein 13, retinoid X receptor-interacting protein 13 // nuclear receptor co-repressor 1	Mus musculus (Mouse)	http://www.informatics.jax.org/marker/MGI:1349717	MGI:1349717	2454	270787
Lsd1 complex																					008. Lsd1 complex
Q6ZQ88		Kdm1a		Lysine-specific histone demethylase 1A		10	5	0	0		0.4	0.18	0	0		350	213	0	0		008. Lsd1 complex		Aof2, Kiaa0601, Lsd1	1810043O07Rik, AA408884, Aof2, D4Ertd478e, Kdm1, Lsd1, mKIAA0601 // BRAF35-HDAC complex protein BHC110, amine oxidase (flavin containing) domain 2, flavin-containing amine oxidase domain-containing protein 2, lysine (K)-specific demethylase 1, lysine-specific histone demethylase 1, lysine-specific histone demethylase 1A // lysine (K)-specific demethylase 1A	Mus musculus (Mouse)	http://www.informatics.jax.org/marker/MGI:1196256	MGI:1196256	853	92851
Q8C796		Rcor2		REST corepressor 2		6	0	0	0		0.52	0	0	0		241	0	0	0		008. Lsd1 complex			1A13, AW122124, CoREST, Rcor, Rcor1 // M-CoREST, RE1-silencing transcription factor (REST) co-repressor 1, REST co-repressor 2, co-repressor of Rest // REST corepressor 2	Mus musculus (Mouse)	http://www.informatics.jax.org/marker/MGI:1859854	MGI:1859854	523	57908
Z4YJZ7		Ehmt1		Histone-lysine N-methyltransferase EHMT1		7	5	0	1		0.17	0.12	0	0.15		284	246	0	45		008. Lsd1 complex			9230102N17Rik, D330003.E03, Eu-HMTase1, GLP, GLP1, KMT1D, mKIAA1876 // G9a-like protein 1, euchromatic histone-lysine N-methyltransferase 1, histone-lysine N-methyltransferase EHMT1, lysine N-methyltransferase 1D // euchromatic histone methyltransferase 1	Mus musculus (Mouse)	http://www.informatics.jax.org/marker/MGI:1924933	MGI:1924933	1289	141255
Coactivator																					009. Coactivator
Q9WVG6		Carm1		Histone-arginine methyltransferase CARM1																	009. Coactivator		Prmt4	Prmt4 // histone-arginine methyltransferase CARM1, protein arginine N-methyltransferase 4, protein arginine methyltransferase // coactivator-associated arginine methyltransferase 1	Mus musculus (Mouse)	http://www.informatics.jax.org/marker/MGI:1913208	MGI:1913208	608	65854
Q61026		Ncoa2		Nuclear receptor coactivator 2		2	0	0	0		0.04	0	0	0		60	0	0	0		009. Coactivator		Grip1, Src2, Tif2	D1Ertd433e, GRIP-1, Grip1, KAT13C, NCoA-2, SRC-2, TIF2, bHLHe75 // glucocorticoid receptor interacting protein 1, steroid receptor coactivator 2, transcriptional intermediary factor 2 // nuclear receptor coactivator 2	Mus musculus (Mouse)	http://www.informatics.jax.org/marker/MGI:1276533	MGI:1276533	1462	158466
Q9CXY6		Ilf2		Interleukin enhancer-binding factor 2		13	12	5	1		2.24	1.8	0.55	0.08		679	572	184	66		009. Coactivator		Nf45	6230405A16Rik, TEG-267, Tex261, Tex267 // interleukin enhancer-binding factor 2, nuclear factor of activated T-cells 45 kDa, testis expressed gene 267 // interleukin enhancer binding factor 2	Mus musculus (Mouse)	http://www.informatics.jax.org/marker/MGI:1915031	MGI:1915031	390	43062
Q9R059		Fhl3		Four and a half LIM domains protein 3		4	4	2	4		0.46	0.46	0.21	0.46		213	183	124	152		009. Coactivator			SLIM2 // four and a half LIM domains protein 3, skeletal muscle LIM-protein 2 // four and a half LIM domains 3	Mus musculus (Mouse)	http://www.informatics.jax.org/marker/MGI:1341092	MGI:1341092	289	31795
G3X8R8		Mkl2		MCG123888																	009. Coactivator			ENSMUSG00000075401, Gt4-1, MRTF-B, Mrtfb, mKIAA1243 // MKL/myocardin-like protein 2, gene trap insertion site 4-1, myocardin-related transcription factor B // MKL/myocardin-like 2	Mus musculus (Mouse)	http://www.informatics.jax.org/marker/MGI:3050795	MGI:3050795	1091	118550
Q9WUP7		Uchl5		Ubiquitin carboxyl-terminal hydrolase isozyme L5		2	4	0	0		0.28	0.88	0	0		71	137	0	0		009. Coactivator		Uch37	5830413B11Rik, Uch37 // UCH-L5, ubiquitin C-terminal hydrolase 37, ubiquitin C-terminal hydrolase UCH37, ubiquitin carboxyl-terminal hydrolase isozyme L5, ubiquitin thioesterase L5 // ubiquitin carboxyl-terminal esterase L5	Mus musculus (Mouse)	http://www.informatics.jax.org/marker/MGI:1914848	MGI:1914848	329	37617
P70365		Ncoa1		Nuclear receptor coactivator 1		1	0	0	0		0.02	0	0	0		57	0	0	0		009. Coactivator		Src1	KAT13A, SRC-1, SRC1, bHLHe74 // NCoA-1, SRC-a/NCoA-1, mNRC-1, nuclear receptor coactivator protein 1, steroid receptor coactivator 1, steroid receptor coactivator-1 // nuclear receptor coactivator 1	Mus musculus (Mouse)	http://www.informatics.jax.org/marker/MGI:1276523	MGI:1276523	1447	157016
Q9DBR0		Akap8		A-kinase anchor protein 8		9	10	0	2		0.52	0.65	0	0.09		409	409	0	82		009. Coactivator		Akap95	1200016A02Rik, AA673585, AKAP95, AU015639 // A kinase anchor protein 8, A kinase anchor protein 95, A-kinase anchor protein 8, A-kinase anchor protein 95 kDa, AKAP 95, AKAP-8 // A kinase (PRKA) anchor protein 8	Mus musculus (Mouse)	http://www.informatics.jax.org/marker/MGI:1928488	MGI:1928488	687	76294
A2AJK6		Chd7		Chromodomain-helicase-DNA-binding protein 7		19	16	0	0		0.19	0.16	0	0		722	555	0	0		009. Coactivator			A730019I05Rik, Cycn, Cyn, Dz, Edy, Flo, GENA 47, GENA 60, Gena 52, Lda, Mt, Obt, Todo, WBE1, Whi, metis // ATP-dependent helicase CHD7, chromodomain-helicase-DNA-binding protein 7 // chromodomain helicase DNA binding protein 7	Mus musculus (Mouse)	http://www.informatics.jax.org/marker/MGI:2444748	MGI:2444748	2986	334061
E9Q8Z6		Ctnnd1		Catenin delta-1		17	7	0	0		0.69	0.3	0	0		697	314	0	0		009. Coactivator			AA409437, AU019353, Catns, Ctnnd, P120, mKIAA0384 // CAS, cadherin-associated Src substrate, catenin delta-1, catenin src, p120 catenin, p120(cas), p120(ctn), p120-catenin // catenin (cadherin associated protein), delta 1	Mus musculus (Mouse)	http://www.informatics.jax.org/marker/MGI:105100	MGI:105100	961	107354
Q45VK5		Ilf3		Interleukin enhancer-binding factor 3		21	11	1	0		1.78	0.53	0.18	0		986	434	40	0		009. Coactivator			MBII-26, MPHOSPH4, NF90, NFAR // M phase phosphoprotein 4, interleukin enhancer-binding factor 3, nuclear factor 90, nuclear factor associated with dsRNA // interleukin enhancer binding factor 3	Mus musculus (Mouse)	http://www.informatics.jax.org/marker/MGI:1339973	MGI:1339973	703	76348
D3YUG5		Mkl1		MKL/myocardin-like protein 1																	009. Coactivator				Mus musculus (Mouse)	http://www.informatics.jax.org/marker/MGI:2384495	MGI:2384495	705	74768
F6U238		Maml2		Protein Maml2		5	0	0	0		0.19	0	0	0		185	0	0	0		009. Coactivator				Mus musculus (Mouse)	http://www.informatics.jax.org/marker/MGI:2389460	MGI:2389460	1004	109776
Q9QYH6		Maged1		Melanoma-associated antigen D1		10	5	0	1		0.51	0.21	0	0.04		442	179	0	51		009. Coactivator		Nrage	2810433C11Rik, 5430405L04Rik, DXBwg1492e, Dlixin, Dlxin-1, Dlxin1, MAGE-D1, NRAGE, mFLJ00163 // MAGE-D1 antigen, melanoma-associated antigen D1, neurotrophin receptor-interacting MAGE homolog // melanoma antigen, family D, 1	Mus musculus (Mouse)	http://www.informatics.jax.org/marker/MGI:1930187	MGI:1930187	775	85670
Q91ZW3		Smarca5		SWI/SNF-related matrix-associated actin-dependent regulator of chromatin subfamily A member 5		15	7	0	0		0.57	0.2	0	0		551	239	0	0		009. Coactivator		Snf2h	4933427E24Rik, D030040M08Rik, D33002.7N15Rik, MommeD4, Snf2h // SWI/SNF-related matrix-associated actin-dependent regulator of chromatin subfamily A member 5, mSnf2h, sucrose nonfermenting protein 2 homolog // SWI/SNF related, matrix associated, actin dependent regulator of chromatin, subfamily a, member 5	Mus musculus (Mouse)	http://www.informatics.jax.org/marker/MGI:1935129	MGI:1935129	1051	121627
Q8CH18		Ccar1		Cell division cycle and apoptosis regulator protein 1		24	19	0	0		1.17	0.72	0	0		929	733	0	0		009. Coactivator		Carp1	2610511G16Rik, 943003.6H15Rik, Carp1 // CARP-1, cell cycle and apoptosis regulatory protein 1, cell division cycle and apoptosis regulator protein 1 // cell division cycle and apoptosis regulator 1	Mus musculus (Mouse)	http://www.informatics.jax.org/marker/MGI:1914750	MGI:1914750	1146	132060
A0A0A0MQ98		Jmjd1c		Probable JmjC domain-containing histone demethylation protein 2C		11	11	0	0		0.15	0.15	0	0		373	446	0	0		009. Coactivator			5430433L24Rik, D63003.5I23Rik, Jmjdic, TRIP8 // jumonji domain-containing protein 1C, probable JmjC domain-containing histone demethylation protein 2C // jumonji domain containing 1C	Mus musculus (Mouse)	http://www.informatics.jax.org/marker/MGI:1918614	MGI:1918614	2530	281537
A2A655		Bptf		Protein Bptf		12	13	2	0		0.11	0.1	0.02	0		439	506	82	0		009. Coactivator				Mus musculus (Mouse)	http://www.informatics.jax.org/marker/MGI:2444008	MGI:2444008	2973	326776
TRRAP complex																					010. TRRAP complex
E9PZA7		Trrap		Transformation/transcription domain-associated protein		88	85	6	0		1.01	1.01	0.05	0		3632	0	198	0		010. TRRAP complex				Mus musculus (Mouse)	http://www.informatics.jax.org/marker/MGI:2153272	MGI:2153272	3829	434046
Q8CHI8		Ep400		E1A-binding protein p400		24	22	2	0		0.89	0.58	0.02	0		1089	912	88	0		010. TRRAP complex		Kiaa1498	170002.0J09Rik, AU023439, mDomino, mKIAA1498, p400 // E1A-binding protein p400, domino homolog, p400 kDa SWI2/SNF2-related protein // E1A binding protein p400	Mus musculus (Mouse)	http://www.informatics.jax.org/marker/MGI:1276124	MGI:1276124	3072	337180
Cohesin																					011. Cohesin
Q9CU62		Smc1a		Structural maintenance of chromosomes protein 1A		37	19	2	0		1.69	0.53	0.05	0		1837	706	68	0		011. Cohesin		Sb1.8, Smc1, Smc1l1, Smcb	5830426I24Rik, SMC-1A, Sb1.8, Smc1, Smc1alpha, Smc1l1, Smcb, mKIAA0178 // SMC (segregation of mitotic chromosomes 1)-like 1, SMC protein 1A, SMC-1-alpha, chromosome segregation protein SmcB, segregation of mitotic chromosomes b, structural maintenance of chromosomes protein 1A // structural maintenance of chromosomes 1A	Mus musculus (Mouse)	http://www.informatics.jax.org/marker/MGI:1344345	MGI:1344345	1233	143235
Transcription Factors																					012. TF
Q8BHG9		Cggbp1		CGG triplet repeat-binding protein 1																	012. TF			AA960172, AL023996, AW045841 // 20 kDa CGG-binding protein, CGG triplet repeat-binding protein 1, CGG-binding protein 1, p20-CGGBP DNA-binding protein // CGG triplet repeat binding protein 1	Mus musculus (Mouse)	http://www.informatics.jax.org/marker/MGI:2146370	MGI:2146370	167	18761
Q00899		Yy1		Transcriptional repressor protein YY1		3	3	0	0		0.24	0.24	0	0		120	122	0	0		012. TF		Ucrbp	AW488674, NF-E1 // UCR-motif DNA-binding protein, UCRBP transcription factor, YY-1, Yin Yang 1, delta transcription factor, transcriptional repressor protein YY1, yin and yang 1 // YY1 transcription factor	Mus musculus (Mouse)	http://www.informatics.jax.org/marker/MGI:99150	MGI:99150	414	44717
B1AUC0		Nfia		Nuclear factor 1		10	8	3	6		1.29	0.61	0.27	0.51		506	365	143	238		012. TF			1110047K16Rik, 943002.2M17Rik, CTF, NF1-A, NF1A // CCAAT-box-binding transcription factor, TGGCA-binding protein, nuclear factor 1 A-type, nuclear factor 1/A // nuclear factor I/A	Mus musculus (Mouse)	http://www.informatics.jax.org/marker/MGI:108056	MGI:108056	498	54634
Q60I23		Sox2		SRY-box containing gene 2		4	4	0	0		0.32	0.45	0	0		123	151	0	0		012. TF			Sox-2, lcc, ysb // SRY-box containing gene 2, transcription factor SOX-2 // SRY (sex determining region Y)-box 2	Mus musculus (Mouse)	http://www.informatics.jax.org/marker/MGI:98364	MGI:98364	319	34406
A2BG76		Nfib		Nuclear factor 1		7	6	3	4		0.58	0.5	0	0.23		292	293	143	189		012. TF				Mus musculus (Mouse)	http://www.informatics.jax.org/marker/MGI:103188	MGI:103188	486	54777
Q62255		Sall3		Sal-like protein 3		5	4	0	0		0.12	0.1	0	0		272	186	0	0		012. TF		Sal	B13002.2O04Rik, Msal, Msal-1, Sal, Salt, Spalt // sal-like protein 3, spalt-like protein 3 // sal-like 3 (Drosophila)	Mus musculus (Mouse)	http://www.informatics.jax.org/marker/MGI:109295	MGI:109295	1320	138760
Q9CU65		Zmym2		Zinc finger MYM-type protein 2		5	3	0	0		0.11	0.06	0	0		181	113	0	0		012. TF		Zfp198, Znf198	5830413P05Rik, FIM, MYM, RAMP, SCLL, Zfp198, Znf198 // zinc finger MYM-type protein 2, zinc finger protein 198 // zinc finger, MYM-type 2	Mus musculus (Mouse)	http://www.informatics.jax.org/marker/MGI:1923257	MGI:1923257	1376	154642
Q61286		Tcf12		Transcription factor 12		3	1	0	0		0.19	0.06	0	0		153	71	0	0		012. TF		Alf1, Meb	A13003.7E08Rik, ALF1, HEB, HEBAlt, HTF-4, HTF4, ME1, REB, bHLHb20 // DNA-binding protein HTF4, E-box-binding protein, TCF-12, class A helix-loop-helix transcription factor ME1, transcription factor HTF-4 // transcription factor 12	Mus musculus (Mouse)	http://www.informatics.jax.org/marker/MGI:101877	MGI:101877	706	75811
Q91VN1		Znf24		Zinc finger protein 24		3	1	0	0		0.35	0.16	0	0		99	48	0	0		012. TF		Hmcns, Zfp191	3526401F17Rik, 5033419P20Rik, AI480505, AI642085, AL024422, KOX17, ZF-12, Znf191, Znf24, Znp191 // hypomyelinated CNS protein, zfp-191, zinc finger ZF-12, zinc finger protein 24, zinc finger protein ZF-12 // zinc finger protein 191	Mus musculus (Mouse)	http://www.informatics.jax.org/marker/MGI:1929704	MGI:1929704	368	41919
F7ARK3		Sall2		Sal-like protein 2		5	3	0	0		0.16	0.1	0	0		239	150	0	0		012. TF				Mus musculus (Mouse)	http://www.informatics.jax.org/marker/MGI:1354373	MGI:1354373	1074	112224
Q04207		Rela		Transcription factor p65																	012. TF		Nfkb3	p65 // avian reticuloendotheliosis viral (v-rel) oncogene homolog A, nuclear factor NF-kappa-B p65 subunit, nuclear factor of kappa light polypeptide gene enhancer in B-cells 3, p65 NF kappaB, p65 NF-kappa B, p65 NFkB, transcription factor p65 // v-rel reticuloendotheliosis viral oncogene homolog A (avian)	Mus musculus (Mouse)	http://www.informatics.jax.org/marker/MGI:103290	MGI:103290	549	60212
Q61624		Znf148		Zinc finger protein 148		9	7	0	0		0.49	0.29	0	0		333	316	0	0		012. TF		Zbp89, Zfp148	2210405J08Rik, AI480666, AW045217, BERF-1, BFCOL1, ZBP-89, Znf148 // G-rich box-binding protein, beta enolase repressor factor 1, transcription factor BFCOL1, transcription factor ZBP-89, zinc finger DNA-binding protein 89 // zinc finger protein 148	Mus musculus (Mouse)	http://www.informatics.jax.org/marker/MGI:1332234	MGI:1332234	794	88751
Q925H1		Trps1		Zinc finger transcription factor Trps1		3	0	0	0		0.07	0	0	0		126	0	0	0		012. TF				Mus musculus (Mouse)	http://www.informatics.jax.org/marker/MGI:1927616	MGI:1927616	1281	141035
Q99LI5		Znf281		Zinc finger protein 281		3	4	0	0		0.1	0.14	0	0		133	146	0	0		012. TF		Zfp281	Znf281 // // zinc finger protein 281	Mus musculus (Mouse)	http://www.informatics.jax.org/marker/MGI:3029290	MGI:3029290	893	96685
B1AWL2		Zfp462		Protein Zfp462																	012. TF			6030417H05, 9430078C22Rik, Gt4-2, Zfpip // gene trap insertion site 4-2 // zinc finger protein 462	Mus musculus (Mouse)	http://www.informatics.jax.org/marker/MGI:107690	MGI:107690	2495	282713
E9Q8G4		Tcf4		Transcription factor 4		1	1	0	0		0.06	0.06	0	0		89	48	0	0		012. TF				Mus musculus (Mouse)	http://www.informatics.jax.org/marker/MGI:98506	MGI:98506	692	73686
Post-translation modification																					013. Post-translation modification
Q99PQ2		Trim11		E3 ubiquitin-protein ligase TRIM11																	013. Post-translation modification			// E3 ubiquitin-protein ligase TRIM11, tripartite motif-containing protein 11 // tripartite motif-containing 11	Mus musculus (Mouse)	http://www.informatics.jax.org/marker/MGI:2137355	MGI:2137355	467	52580
A2AMY5		Ubap2		Ubiquitin-associated protein 2		6	2	0	0		0.21	0.06	0	0		273	74	0	0		013. Post-translation modification				Mus musculus (Mouse)	http://www.informatics.jax.org/marker/MGI:1916176	MGI:1916176	1131	117835
E9Q2H1		Ubr5		E3 ubiquitin-protein ligase UBR5		3	2	0	0		0.03	0.02	0	0		89	67	0	0		013. Post-translation modification			Edd, Edd1 // E3 ubiquitin-protein ligase UBR5, E3 ubiquitin-protein ligase, HECT domain-containing 1, extraembryonic development, hyperplastic discs protein homolog // ubiquitin protein ligase E3 component n-recognin 5	Mus musculus (Mouse)	http://www.informatics.jax.org/marker/MGI:1918040	MGI:1918040	2798	308968
Q8CGY8		Ogt		UDP-N-acetylglucosamine--peptide N-acetylglucosaminyltransferase 110 kDa subunit		13	8	6	4		0.47	0.28	0.18	0.12		540	292	177	154		013. Post-translation modification			111003.8P24Rik, 4831420N21Rik, AI115525, Ogtl // O-GlcNAc transferase subunit p110, O-linked N-acetylglucosamine transferase 110 kDa subunit, UDP-N-acetylglucosamine--peptide N-acetylglucosaminyltransferase 110 kDa subunit // O-linked N-acetylglucosamine (GlcNAc) transferase (UDP-N-acetylglucosamine:polypeptide-N-acetylglucosaminyl transferase)	Mus musculus (Mouse)	http://www.informatics.jax.org/marker/MGI:1339639	MGI:1339639	1046	116952
Q8N7N5		Dcaf8		DDB1- and CUL4-associated factor 8																	013. Post-translation modification		D1Ucla4, H326, Wdr42a	AA408877, AA433120, AA792214, AU018973, C76055, D1Dau35e, D1Ucla4, H326, Wdr42a // DDB1- and CUL4-associated factor 8, WD repeat domain 42A, WD repeat-containing protein 42A // DDB1 and CUL4 associated factor 8	Mus musculus (Mouse)	http://www.informatics.jax.org/marker/MGI:91860	MGI:91860	591	66031
E9QME5		Trim33		E3 ubiquitin-protein ligase TRIM33																	013. Post-translation modification			8030451N04Rik, AI413936, Ecto, Tif1g // E3 ubiquitin-protein ligase TRIM33, TIF1-gamma, ectodermin homolog, transcription intermediary factor 1-gamma, tripartite motif-containing protein 33 // tripartite motif-containing 33	Mus musculus (Mouse)	http://www.informatics.jax.org/marker/MGI:2137357	MGI:2137357	1123	121682
G5E870		Trip12		E3 ubiquitin-protein ligase TRIP12		25	24	0	0		0.45	0.48	0	0		1054	1038	0	0		013. Post-translation modification			111003.6I07Rik, 6720416K24Rik, AA410158, Gtl6, TRIP-12 // E3 ubiquitin-protein ligase TRIP12, TR-interacting protein 12, gene trap locus 6, thyroid receptor interactor TRIP12, thyroid receptor-interacting protein 12 // thyroid hormone receptor interactor 12	Mus musculus (Mouse)	http://www.informatics.jax.org/marker/MGI:1309481	MGI:1309481	2025	224128
O88196		Ttc3		E3 ubiquitin-protein ligase TTC3		3	0	0	0		0.04	0	0	0		106	0	0	0		013. Post-translation modification		Kiaa4119		Mus musculus (Mouse)	http://www.informatics.jax.org/marker/MGI:1276539	MGI:1276539	1979	223931
mRNA binding																					014. mRNA binding
Q9Z2X1		Hnrnpf		Heterogeneous nuclear ribonucleoprotein F		9	10	6	8		2.24	2.03	0.74	1		514	543	262	341		014. mRNA binding		Hnrpf	4833420I20Rik, AA407306, Hnrpf // hnRNP F // heterogeneous nuclear ribonucleoprotein F	Mus musculus (Mouse)	http://www.informatics.jax.org/marker/MGI:2138741	MGI:2138741	415	45730
P97315		Csrp1		Cysteine and glycine-rich protein 1																	014. mRNA binding		Crp1, Csrp	AA408841, AA959891, AW545626, CRP1, Csrp // CRP, cysteine rich protein 1, cysteine-rich protein 1 // cysteine and glycine-rich protein 1	Mus musculus (Mouse)	http://www.informatics.jax.org/marker/MGI:88549	MGI:88549	193	20583
Q8VDP4		Ccar2		Cell cycle and apoptosis regulator protein 2		10	9	4	3		0.32	0.28	0.13	0.1		337	318	165	99		014. mRNA binding		Dbc1	2610301G19Rik, mKIAA1967 // cell cycle and apoptosis regulator protein 2, cell division cycle and apoptosis regulator protein 2 // cell cycle activator and apoptosis regulator 2	Mus musculus (Mouse)	http://www.informatics.jax.org/marker/MGI:2444228	MGI:2444228	922	103002
A0A0A6YWB0		Mbnl1		Muscleblind-like protein 1		3	4	0	0		0.25	0.46	0	0		114	151	0	0		014. mRNA binding			Mbnl, mKIAA0428 // muscleblind-like protein 1, triplet-expansion RNA-binding protein // muscleblind-like 1 (Drosophila)	Mus musculus (Mouse)	http://www.informatics.jax.org/marker/MGI:1928482	MGI:1928482	347	37801
Q91YT7		Ythdf2		YTH domain-containing family protein 2		6	4	0	0		0.43	0.29	0	0		218	167	0	0		014. mRNA binding			943002.0E02Rik, HGRG8, NY-REN-2 // YTH domain-containing family protein 2 // YTH domain family 2	Mus musculus (Mouse)	http://www.informatics.jax.org/marker/MGI:2444233	MGI:2444233	579	62280
Q9EPU0		Upf1		Regulator of nonsense transcripts 1		34	12	0	0		1.95	0.33	0	0		1609	456	0	0		014. mRNA binding		Rent1	B430202H16Rik, NORF1, PNORF-1, Rent1, Upflp // ATP-dependent helicase RENT1, Regulator of nonsense transcripts 1 (Nonsense mRNA reducing factor 1) (NORF1) (Up-frameshift suppressor 1 homolog), mUpf1, nonsense mRNA reducing factor 1, regulator of nonsense transcripts 1, up-frameshift suppressor 1 homolog // UPF1 regulator of nonsense transcripts homolog (yeast)	Mus musculus (Mouse)	http://www.informatics.jax.org/marker/MGI:107995	MGI:107995	1124	123967
Q8C2Q3		Rbm14		RNA-binding protein 14		12	11	0	0		0.82	0.66	0	0		546	467	0	0		014. mRNA binding			1300007E16Rik, PSP2, Sytip, p16, p16K // RNA-binding protein 14, synaptotagmin interacting protein // RNA binding motif protein 14	Mus musculus (Mouse)	http://www.informatics.jax.org/marker/MGI:1929092	MGI:1929092	669	69449
O88532		Zfr		Zinc finger RNA-binding protein		25	12	3	0		1.21	0.47	0.06	0		1134	518	131	0		014. mRNA binding			C92003.0H05Rik // zinc finger RNA-binding protein // zinc finger RNA binding protein	Mus musculus (Mouse)	http://www.informatics.jax.org/marker/MGI:1341890	MGI:1341890	1074	116859
Q9QYS9		Qki		Protein quaking		7	8	2	7		0.96	1.32	0.18	1.13		245	303	96	259		014. mRNA binding		Qk, Qk1, Qka1	1110003.F05Rik, 1500005P18, QkI, l(17)-1Wis, l17Wis1 // QKI-5 protein, lethal, Chr 17, U Wisconsin 1, protein quaking // quaking	Mus musculus (Mouse)	http://www.informatics.jax.org/marker/MGI:97837	MGI:97837	341	37671
B7ZWL1		Cnot1		CCR4-NOT transcription complex subunit 1		20	21	5	2		0.26	0.26	0.05	0.01		713	774	173	67		014. mRNA binding			6030411K04Rik, AA815922, D830048B13 // CCR4-NOT transcription complex subunit 1, CCR4-associated factor 1 // CCR4-NOT transcription complex, subunit 1	Mus musculus (Mouse)	http://www.informatics.jax.org/marker/MGI:2442402	MGI:2442402	2326	260958
O35218		Cpsf2		Cleavage and polyadenylation specificity factor subunit 2		17	14	0	0		1.13	0.54	0	0		800	618	0	0		014. mRNA binding		Cpsf100, Mcpsf	100kDa, 261002.4B04Rik, AI662483, Cpsf, MCPSF, mKIAA1367 // CPSF 100 kDa subunit, cleavage and polyadenylation specific factor 2, 100kD subunit, cleavage and polyadenylation specificity factor 100 kDa subunit, cleavage and polyadenylation specificity factor subunit 2 // cleavage and polyadenylation specific factor 2	Mus musculus (Mouse)	http://www.informatics.jax.org/marker/MGI:1861601	MGI:1861601	782	88383
Q9EPU4		Cpsf1		Cleavage and polyadenylation specificity factor subunit 1		19	12	0	0		0.46	0.27	0	0		832	544	0	0		014. mRNA binding		Cpsf160	// CPSF 160 kDa subunit, CPSF160, cleavage and polyadenylation specificity factor 1, cleavage and polyadenylation specificity factor 160 kDa subunit, cleavage and polyadenylation specificity factor subunit 1 // cleavage and polyadenylation specific factor 1	Mus musculus (Mouse)	http://www.informatics.jax.org/marker/MGI:2679722	MGI:2679722	1441	160818
Integrator complex																					015. Integrator complex
Q8K2A7		Ints10		Integrator complex subunit 10		11	13	0	2		0.51	0.79	0	0.08		503	518	0	97		015. Integrator complex			4921521J11Rik, AI462004 // int10 // integrator complex subunit 10	Mus musculus (Mouse)	http://www.informatics.jax.org/marker/MGI:1918135	MGI:1918135	710	82020
Q6P4S8		Ints1		Integrator complex subunit 1		33	27	4	0		0.57	0.42	0.05	0		1419	1210	143	0		015. Integrator complex			1110015K06Rik // int1 // integrator complex subunit 1	Mus musculus (Mouse)	http://www.informatics.jax.org/marker/MGI:1915760	MGI:1915760	2195	245168
Corepressors																					015. Integrator complex
P23198		Cbx3		Chromobox protein homolog 3		4	3	0	0		1.1	0.56	0	0		206	131	0	0		016. correpressor				Mus musculus (Mouse)	http://www.informatics.jax.org/marker/MGI:108515	MGI:108515	183	20855
Q7TSZ8		Nacc1		Nucleus accumbens-associated protein 1		6	3	0	0		0.4	0.18	0	0		223	90	0	0		016. correpressor		Btbd14b, Nac1	2010001H03Rik, 4930511N13Rik, Btbd14b, Nac1 // BTB (POZ) domain containing 14B, BTB/POZ domain-containing protein 14B, NAC-1, nucleus accumbens-associated protein 1, transcriptional repressor NAC1 // nucleus accumbens associated 1, BEN and BTB (POZ) domain containing	Mus musculus (Mouse)	http://www.informatics.jax.org/marker/MGI:1914080	MGI:1914080	514	56537
Q80X50		Ubap2l		Ubiquitin-associated protein 2-like		14	8	1	1		0.88	0.28	0.03	0.03		607	342	48	57		016. correpressor			3110083O19Rik, 4932431F02Rik, A430103N23Rik, C77168, Nice-4, mKIAA0144 // Nice-4 protein homolog, ubiquitin associated protein 2-like // ubiquitin-associated protein 2-like	Mus musculus (Mouse)	http://www.informatics.jax.org/marker/MGI:1921633	MGI:1921633	1107	116799
Q9CQJ4		Rnf2		E3 ubiquitin-protein ligase RING2		3	0	0	0		0.28	0	0	0		96	0	0	0		016. correpressor		DinG, Ring1b	AI326319, AI450156, AU019207, Ring1B, dinG // E3 ubiquitin-protein ligase RING2, RING finger protein 1B // ring finger protein 2	Mus musculus (Mouse)	http://www.informatics.jax.org/marker/MGI:1101759	MGI:1101759	336	37623
Q60520		Sin3a		Paired amphipathic helix protein Sin3a		7	3	0	0		0.19	0.05	0	0		232	101	0	0		016. correpressor		Kiaa4126	AW553200, Sin3, mKIAA4126, mSin3A // histone deacetylase complex subunit Sin3a, paired amphipathic helix protein Sin3a, transcriptional corepressor Sin3a, transcriptional regulator, SIN3 yeast homolog A // transcriptional regulator, SIN3A (yeast)	Mus musculus (Mouse)	http://www.informatics.jax.org/marker/MGI:107157	MGI:107157	1274	145088
A2BDX0		Adnp		Activity-dependent neuroprotector homeobox protein		5	2	0	0		0.14	0.05	0	0		213	76	0	0		016. correpressor			AA589558, mKIAA0784 // activity-dependent neuroprotector homeobox protein // activity-dependent neuroprotective protein	Mus musculus (Mouse)	http://www.informatics.jax.org/marker/MGI:1338758	MGI:1338758	1108	124308
other																					016. other
A2BIE1		Qser1		Protein Qser1																	017. other			4732486I23Rik, AI502974 // glutamine and serine-rich protein 1 // glutamine and serine rich 1	Mus musculus (Mouse)	http://www.informatics.jax.org/marker/MGI:2138986	MGI:2138986	1698	185380
Q3UA37		Qrich1		Glutamine-rich protein 1		2	1	0	0		0.04	0.04	0	0		69	40	0	0		017. other			261002.8H07Rik // glutamine-rich protein 1 // glutamine-rich 1	Mus musculus (Mouse)	http://www.informatics.jax.org/marker/MGI:1916482	MGI:1916482	777	86556
Q9DCT8		Crip2		Cysteine-rich protein 2																	017. other		Crp2, Hlp	0610010I23Rik, AW743261, C77570, CRP2, CRP4, Crp, ESP1, Hlp // CRP-2, LIM only protein HLP, cysteine-rich protein 2, heart LIM protein // cysteine rich protein 2	Mus musculus (Mouse)	http://www.informatics.jax.org/marker/MGI:1915587	MGI:1915587	208	22727
P70168		Kpnb1		Importin subunit beta-1		15	14	4	7		0.86	0.58	0.14	0.26		640	549	172	299		017. other		Impnb	AA409963, IPOB, Impnb // PTAC97, SCG, importin beta, importin subunit beta-1, karyopherin subunit beta-1, nuclear factor p97, pore targeting complex 97 kDa subunit // karyopherin (importin) beta 1	Mus musculus (Mouse)	http://www.informatics.jax.org/marker/MGI:107532	MGI:107532	876	97184
Q3U1J4		Ddb1		DNA damage-binding protein 1		52	43	40	47		6.15	3.54	3	4.15		2637	2295	1894	2199		017. other			127kDa, AA408517, p127-Ddb1 // DDB p127 subunit, DNA damage-binding protein 1, DNA repair protein, UV-damaged DNA-binding factor, damage-specific DNA-binding protein 1, damage-specific DNA-binding protein, DNA repair, damaged-DNA recognition protein 1 // damage specific DNA binding protein 1	Mus musculus (Mouse)	http://www.informatics.jax.org/marker/MGI:1202384	MGI:1202384	1140	126853
Q9Z191		Eya4		Eyes absent homolog 4																	017. other			B13002.3L16Rik // eyes absent homolog 4 // eyes absent 4 homolog (Drosophila)	Mus musculus (Mouse)	http://www.informatics.jax.org/marker/MGI:1337104	MGI:1337104	616	66875
				FLAG-Mediator interactor not observed in Med12 IP
				FLAG-Mediator interactor not specific in Med12 IP

## Sheet: Information
Supplementary Data 2. Overlapping interacting proteins of the Mediator complex in Med12 immunoprecipitation, as identified by mass spectrometry analyses.
Med12 antibody immunoprecipitations and IgG control purifications from untreated nuclear extracts (No benzo) and benzonase-treated nuclear extracts (benzo) are shown. Proteins that overlap with FLAG-Med15 purifications (Supplementary Table 1) are shown. Per protein, numbers of unique peptides detected by mass spectrometry per experiment are shown, emPAI scores are shown and Mascot scores are show…
