# Supplementary material for: Mediator complex interaction partners organize the transcriptional network that defines neural stem cells
Source: Nat Commun. 2019 Jun 17;10:2669. doi: 10.1038/s41467-019-10502-8 (PMC6573065; doi:10.1038/s41467-019-10502-8)
Supplement: Supplementary file 6 — Supplementary Data 3 [file 41467_2019_10502_MOESM6_ESM.xlsx]

## Sheet: Supplementary Data 3
Chr	Start	End	Nearest active gene	SE Ranking
chr11	101502299	101519975	Arl4d	1
chr15	85482117	85519888	Wnt7b/Mirlet7c-2	2
chr11	87275110	87285154	Rad51c	3
chr11	87256127	87262339	Rad51c	4
chr11	87235422	87240416	Rad51c	5
chr12	88110704	88167882	Angel1	6
chr11	98786982	98833230	Rara	7
chr4	97268244	97333957	Nfia	8
chr1	72272346	72302938	Mreg	9
chr11	87931123	87976574	Cuedc1	10
chr4	116861522	116875583	Kif2c	11
chr15	98798082	98824335	Tuba1a	12
chr5	115938824	115942514	Sirt4	13
chr11	117156345	117182248	Sept9	14
chr14	26543039	26577940	Zcchc24	15
chr18	5130392	5165290	Zfp438	16
chr7	80729113	80766141	1810026B05Rik	17
chr11	120112669	120126041	Bahcc1	18
chr15	77611812	77655136	Myh9	19
chr18	37982390	38012569	Pcdhgc family	20
chr15	85429940	85446290	Wnt7b/Mirlet7c-2	21
chr16	30171292	30201194	Hes1	22
chr16	91300931	91316898	Olig1	23
chr8	10943368	10992655	Irs2	24
chr7	152278676	152309068	Ccnd1	25
chr5	125614247	125647398	Ncor2	26
chr4	8835933	8882787	Chd7	27
chr11	35731471	35749952	Wwc1	28
chr15	61908412	61941902	Myc	29
chr10	59352662	59379935	Dnajb12	30
chr2	116797035	116807250	D330050G23Rik	31
chr6	39465192	39499349	Dennd2a	32
chr13	60011111	60050908	Zcchc6	33
chr1	88386927	88408896	Ptma	34
chr18	69719430	69759581	Tcf4	35
chr18	5927357	5950006	Zeb1/Arhgap12	36
chr10	39364940	39397688	Rev3l	37
chr10	21918559	21946849	Raet1c	38
chr4	81370973	81411114	Mpdz	39
chr15	78454098	78469246	Tst	40
chr3	87784757	87795603	Nes	41
chr6	52007076	52047390	Skap2	42
chr5	135728452	135752267	Fzd9	43
chr9	65043416	65044793	Parp16	44
chr17	10069869	10104111	Qk	45
chr4	124269570	124304820	Pou3f1	46
chr4	62242178	62291719	Rgs3	47
chr5	125681568	125710489	Ncor2	48
chr14	26189541	26199113	Zmiz1	49
chr17	87758354	87796822	Calm2	50
chr1	87926058	87953470	2810459M11Rik	51
chr4	132493828	132520993	Ahdc1	52
chr15	8605991	8618845	Slc1a3	53
chr18	36007350	36036753	Cxxc5	54
chr10	120933693	120946080	Rassf3	55
chr18	39047596	39090160	Fgf1	56
chr11	60021829	60025403	Mir6922	57
chr1	135955951	135964641	Btg2	58
chr9	13471785	13509560	Mtmr2	59
chr4	132611406	132651895	Ahdc1	60
chr11	20813571	20824144	Lgalsl	61
chr15	103128946	103138067	Copz1	62
chr7	87333320	87344538	Sema4b	63
chr15	59002559	59031582	Mtss1	64
chr3	37655131	37671882	Gm5148	65
chr11	8342981	8369889	Tns3	66
chr1	133357056	133391143	Srgap2	67
chr15	25681462	25705837	Myo10	68
chr3	21695113	21736102	Tbl1xr1	69
chr15	78498507	78523432	Cdc42ep1	70
chr19	5809441	5828444	Malat1	71
chr3	105323427	105351914	Kcnd3	72
chr6	125415483	125442499	Cd9	73
chr11	88336246	88372755	Msi2	74
chr10	39252947	39275332	Fyn	75
chr9	110186503	110201403	Elp6	76
chr6	36702984	36750809	Ptn	77
chr13	48640358	48663417	Mirlet7a-1	78
chr2	30501723	30516698	Ier5l	79
chr11	31727738	31748918	Cpeb4	80
chr12	101526618	101566851	Calm1	81
chr15	78661793	78667613	Cdc42ep1	82
chr1	137050543	137092644	Gpr37l1	83
chr13	99866942	99873487	Tnpo1	84
chr3	154353144	154365670	Tyw3	85
chr13	98516438	98548119	Enc1	86
chr15	79153194	79166581	Pla2g6	87
chr16	22514952	22528945	Etv5	88
chr2	30591868	30616196	Ntmt1	89
chr11	69221609	69233544	Kdm6b	90
chr14	32472471	32484205	Btd	91
chr1	184011739	184049049	Srp9	92
chr6	94579953	94606822	Lrig1	93
chr2	13305156	13337097	Vim	94
chr1	39789060	39821375	Map4k4	95
chr10	82579250	82609544	Chst11	96
chr15	58806194	58810009	Ndufb9	97
chr2	91793586	91827535	Dgkz	98
chr6	90477513	90492911	Klf15	99
chr1	139794284	139805162	Mir181a-1	100
chr7	86664292	86680964	Polg/Mir9-3	101
chr14	55668547	55676284	Ngdn	102
chr17	15125416	15130870	9030025P20Rik	103
chr19	44355124	44360183	Scd2	104
chr9	34791299	34805746	St3gal4	105
chr3	105365912	105396277	Kcnd3	106
chr9	121266324	121282187	Trak1	107
chr9	56714927	56731970	Snx33	108
chr3	34338789	34366158	Sox2	109
chr9	44286307	44304119	Bcl9l	110
chr17	15155439	15162263	Gm3435	111
chr9	62356315	62381012	Coro2b	112
chr13	25817776	25847367	Gm11351	113
chr19	44385015	44390289	Scd2	114
chr2	167569381	167603828	Cebpb	115
chr18	38944592	38972979	Fgf1	116
chr7	104572058	104597317	Ndufc2	117
chr11	31611849	31635912	Bod1	118
chr13	56682238	56703022	Smad5	119
chr9	57266721	57282574	Ppcdc	120
chr17	29186499	29200742	Srsf3/Cdkn1a	121
chr1	137540473	137585381	Nav1	122
chr1	186264104	186280978	Hlx	123
chr14	106127780	106142495	Spry2	124
chr15	59445607	59469858	Trib1	125
chr18	65674684	65691615	Zfp532	126
chr1	88329973	88340197	Ncl	127
chr14	26125981	26141394	Zmiz1	128
chr8	13528802	13551745	Rasa3	129
chr11	119376092	119385608	Endov	130
chr11	107271012	107281765	Pitpnc1	131
chr7	119960982	119986425	Tead1	132
chr8	129189159	129193320	Irf2bp2	133
chr17	9212696	9229211	6530411M01Rik	134
chr15	99162347	99175420	Fmnl3	135
chr15	79021229	79033974	Pick1	136
chr19	22978017	23016587	Klf9	137
chr19	44320244	44324739	Scd2	138
chr11	98642944	98651171	Msl1	139
chr11	93994779	94007015	Tob1	140
chr11	77738396	77753515	Sez6	141
chr9	78335960	78354451	Eef1a1	142
chr10	90642678	90651315	Tmpo	143
chr7	124595576	124619488	Xylt1	144
chr1	93099876	93110430	Ramp1	145
chr7	53853925	53863806	Sergef	146
chr6	114823567	114844354	Vgll4	147
chr15	30200074	30218354	Ctnnd2	148
chr5	135005963	135032236	Clip2	149
chr4	130352907	130372208	Sdc3	150
chr18	5805306	5823613	Zeb1/Arhgap12	151
chr11	119566837	119577289	Rptor	152
chr2	170110374	170135828	Bcas1	153
chr8	129347420	129364215	Tomm20	154
chr11	88387914	88408876	Msi2	155
chr11	77963873	77970757	Traf4	156
chr8	93385734	93401737	Chd9	157
chr9	64438337	64461582	Rab11a	158
chr10	122320493	122332643	Mirlet7i	159
chr1	39977143	40012275	Map4k4	160
chr18	81244290	81251873	Sall3	161
chr11	16716012	16745711	Egfr	162
chr5	114319446	114334043	Coro1c	163
chr11	97665648	97688033	Lasp1	164
chr1	90551466	90565911	Arl4c	165
chr14	100338322	100345888	Klf12	166
chr11	49574375	49580983	Gfpt2	167
chr2	30284316	30304337	Ppp2r4	168
chr17	87320926	87338653	Rhoq	169
chr5	24101501	24118490	Smarcd3	170
chr11	103001805	103006975	Hexim2	171
chr12	16625392	16671585	Lpin1	172
chr2	26386212	26407938	Notch1	173
chr7	143236009	143243275	Mki67	174
chr6	53984690	54024937	Chn2	175
chr5	121012463	121019436	Tpcn1	176
chr4	106508605	106523148	Ssbp3	177
chr6	114214004	114248479	Slc6a1	178
chr13	64001745	64022125	Ercc6l2	179
chr8	13613545	13626651	Rasa3	180
chr13	112074423	112085101	Gpbp1	181
chr15	77188962	77199095	Rbfox2	182
chr1	34719932	34737116	AA619741	183
chr11	76458691	76462174	Gosr1	184
chr7	86501160	86513711	Rlbp1	185
chr11	45875589	45883899	Adam19	186
chr15	76290520	76297397	Bop1	187
chr9	49784575	49814700	Ncam1	188
chr17	25791100	25818928	Sox8	189
chr2	28376738	28396020	Ralgds	190
chr8	122845943	122864224	Gse1	191
chr18	38900865	38928521	Spry4	192
chr14	106019938	106032695	Spry2	193
chr11	107186922	107221669	Pitpnc1	194
chr5	65091139	65103112	Klf3	195
chr11	100247060	100255613	Jup	196
chr19	21797403	21818695	Tmem2	197
chr6	143990591	144008324	Sox5	198
chr17	29847980	29875911	Ccdc167	199
chr16	35587713	35625492	Sema5b	200
chr2	166495405	166519996	Mir6364	201
chr12	87982084	88002414	Vash1	202
chr6	72460631	72471111	Mat2a	203
chr5	141011853	141033240	Chst12	204
chr4	104840775	104857349	Plpp3	205
chr14	79581611	79609988	Zfp957	206
chr6	136479697	136505087	Atf7ip	207
chr1	171388527	171417062	Nuf2	208
chr15	38397915	38404625	Mir6951	209
chr13	112716978	112735932	Gm15326	210
chr13	34238485	34247378	Tubb2b	211
chr11	117488035	117490540	2900041M22Rik	212
chr12	74509264	74518368	D830013O20Rik	213
chr16	91172132	91196351	Olig2	214
chr15	58871421	58886972	Mtss1	215
chr13	26659373	26672488	Hdgfl1	216
chr16	22541970	22549876	Etv5	217
chr11	68849115	68855239	Aurkb	218
chr8	97870915	97902135	Mmp15	219
chr3	122163561	122187231	Bcar3	220
chr7	130172936	130191822	Rbbp6	221
chr11	117383807	117396713	Tnrc6c	222
chr15	27706763	27728254	Fam105a	223
chr1	74433011	74444840	Ctdsp1	224
chr8	122892469	122907958	Gse1	225
chr1	36645343	36665085	Sema4c	226
chrX	162743290	162768051	Gpm6b	227
chr11	98607594	98613816	Thra	228
chr3	121388273	121411290	4930432M17Rik	229
chr14	100854257	100863838	Klf12	230
chr11	107735817	107738929	Cacng5	231
chr15	102485657	102490508	Atp5g2	232
chr13	43624890	43636456	Mcur1	233
chr17	45717443	45723481	Slc29a1	234
chr4	45479393	45503906	Shb	235
chr17	73599158	73608387	Lclat1	236
chr11	88464669	88470954	0610039H22Rik	237
chr15	85287905	85306749	7530416G11Rik	238
chr9	77757413	77760135	Elovl5	239
chr3	126716030	126725976	Ank2	240
chr2	72832158	72844442	Sp3	241
chr12	80832265	80855286	Zfp36l1	242
chr6	86518508	86536863	1600020E01Rik	243
chr4	41562329	41579764	Enho	244
chr8	14989534	15006822	Kbtbd11	245
chr1	74149984	74166326	Tns1	246
chr6	85244303	85271543	Sfxn5	247
chr13	112949010	112960151	Ankrd55	248
chr11	88267894	88289697	Msi2	249
chr2	93720525	93752955	Accsl	250
chr19	36770308	36781653	1500017E21Rik	251
chr8	74804986	74835449	Klf2	252
chr6	136414498	136420436	Mir125b-1/3110039I08Rik	253
chr9	41683624	41699969	Pkm2	254
chr9	59538799	59543968	Gramd2	255
chr11	118058189	118064612	Cyth1	256
chr15	84861897	84873879	Fam118a	257
chr17	84480290	84512248	4933433H22Rik	258
chr1	182307087	182340046	Gm5069	259
chr11	102194399	102201283	Ubtf	260
chr5	135960939	135970246	Hip1	261
chr9	56344605	56365585	Hmg20a	262
chr4	155149195	155159718	Mrpl2	263
chr19	6443147	6466666	Nrxn2	264
chr6	112807023	112841300	Srgap3	265
chr9	107603884	107627578	Sema3f	266
chr2	166167580	166186470	Gm11468	267
chr2	152161301	152177011	Trib3	268
chr5	124443078	124470006	Vps37b	269
chr1	64234470	64249750	Klf7	270
chr10	92737558	92739987	Elk3	271
chr19	46592847	46607119	Trim8	272
chr18	38538643	38546213	Ndfip1	273
chr17	84652297	84675091	Zfp36l2	274
chr9	31072452	31091003	Gm7244	275
chr2	26340749	26345305	Notch1	276
chr6	53397179	53422217	Creb5	277
chr12	73032419	73055731	Daam1	278
chr2	136503440	136513657	Snap25	279
chr19	7024721	7028144	Bad	280
chr8	113185121	113213595	Mtss1l	281
chr7	54240533	54257788	Spty2d1	282
chr8	122939645	122951964	Gse1	283
chr12	55810864	55812120	Eapp	284
chr14	26044478	26049525	4930572O13Rik	285
chr15	12290142	12301766	Golph3	286
chr1	72783015	72800660	Rpl37a	287
chr11	94019856	94023396	Tob1	288
chr1	42584731	42599926	Pou3f3	289
chr8	26154016	26182438	Adam9	290
chr11	83084573	83085029	Pex12	291
chr3	35038826	35053871	Mir6378	292
chr15	95656244	95661884	Ano6	293
chr11	32134474	32145299	Mpg	294
chr3	101569935	101610913	Mab21l3	295
chr17	9913544	9922915	Qk	296
chr3	35231237	35242401	Gm6639	297
chr3	88007793	88012001	Mir3093	298
chr9	89663983	89686399	Tmed3	299
chr6	22740908	22748985	Ptprz1	300
chr4	140469593	140486963	Padi2	301
chr1	135991387	136001493	Chit1	302
chr4	135648973	135663687	Id3	303
chr18	5970822	5983663	Zeb1/Arhgap12	304
chr1	157075334	157089623	Stx6	305
chr9	116121027	116141991	Tgfbr2	306
chr8	124445860	124461019	Car5a	307
chr1	161591032	161618515	Tnr	308
chr17	48562894	48577727	Apobec2	309
chr6	29384145	29386998	Ccdc136	310
chr18	81346834	81353180	Sall3	311
chr5	113560943	113582451	2900026A02Rik	312
chr4	8936157	8947227	Clvs1	313
chr14	65736523	65759961	Extl3	314
chr12	60140818	60141650	Trappc6b	315
chr9	35137770	35150197	4933422A05Rik	316
chr4	134852801	134859097	Clic4	317
chr12	81062489	81073185	9430078K24Rik	318
chr7	53762869	53772311	Kcnc1	319
chr11	62779165	62781844	Cdrt4	320
chr11	77598914	77607555	Myo18a	321
chr9	107512784	107518245	Sema3b	322
chr18	35832971	35839090	Spata24	323
chr14	27978449	27991717	Arhgef3	324
chr12	83376347	83390351	Sipa1l1	325
chr14	101146771	101153365	Prr30	326
chr11	6005975	6023534	Camk2b	327
chr15	73262364	73292509	Ptk2	328
chr8	26573553	26578214	Fgfr1	329
chr12	70597916	70604630	5830428M24Rik	330
chr8	37205364	37223732	D8Ertd82e	331
chr11	101337567	101341639	Rnd2	332
chr12	80779237	80798075	9430078K24Rik	333
chr13	102568876	102584348	Pik3r1	334
chr14	52623496	52632429	Zfp219	335
chr16	37682996	37686232	Ndufb4	336
chr5	135933897	135944363	Pom121	337
chr15	30368065	30388874	Ctnnd2	338
chr6	36786558	36811119	Ptn	339
chr9	72475905	72489493	Nedd4	340
chr1	9543368	9561036	Adhfe1	341
chr4	106450160	106460814	Acot11	342
chr2	38678183	38681875	Mir181a-2	343
chr11	102068207	102081095	Mir8101	344
chr12	55076846	55087701	Npas3	345
chr18	65721577	65727797	Zfp532	346
chr10	59656782	59673902	Chst3	347
chr12	107197439	107214545	Vrk1	348
chr4	151444093	151454584	Plekhg5	349
chr8	87251095	87268911	Lyl1	350
chr12	73531504	73541049	Lrrc9	351
chr7	71095640	71116327	Klf13	352
chr11	5898824	5904126	Ykt6	353
chr17	29477951	29494001	Mtch1	354
chr6	114661667	114672322	Atg7	355
chr11	20376341	20378512	Sertad2	356
chr3	109101057	109113595	Vav3	357
chr17	35886598	35892597	Ier3	358
chr1	64331347	64353823	Klf7	359
chr11	54829010	54838136	Anxa6	360
chr7	87294161	87317692	Sema4b	361
chr12	83152113	83159247	Sipa1l1	362
chr17	35913022	35921493	Ier3	363
chr4	124122620	124130349	Pou3f1	364
chr15	85384277	85400995	Wnt7b	365
chr11	117268050	117271978	Sept9	366
chr4	82327709	82351755	Nfib/Zdhhc21	367
chr15	78231658	78247788	Mpst	368
chr2	165238990	165247308	Ocstamp	369
chr10	58061925	58068273	Edar	370
chr10	98659891	98668241	Dusp6	371
chr1	133312343	133335917	Srgap2	372
chr1	133274183	133283339	Srgap2	373
chr11	69839610	69843883	Dlg4	374
chr11	86405505	86410125	Vmp1	375
chr11	75021681	75028384	Rtn4rl1	376
chr3	88558867	88567366	Syt11	377
chr11	107589197	107605134	Cacng1	378
chr6	28791218	28796815	Lrrc4	379
chr9	80002525	80027585	Myo6	380
chr2	156388332	156411882	Aar2	381
chr13	55428521	55440531	Mxd3	382
chr4	135688796	135693829	Id3	383
chr11	51898872	51901371	Ppp2ca	384
chr8	114239316	114250867	Bcar1	385
chr16	43571139	43579759	Mir568	386
chr7	123410058	123427461	Plekha7	387
chrX	100745666	100760134	Gm9159	388
chr11	20756904	20760894	Lgalsl	389
chr2	165987701	166007365	Sulf2	390
chr13	60151109	60181610	A530065N20Rik	391
chr17	31692614	31718635	Pknox1	392
chr2	30547262	30551415	Ntmt1	393
chr12	55839189	55840100	Eapp	394
chr11	116189998	116194923	Foxj1	395
chr9	106278968	106309549	Dusp7	396
chr17	10525646	10531094	1700110C19Rik	397
chr12	83121484	83128456	Sipa1l1	398
chr15	95735967	95763426	Ano6	399
chr11	53305197	53322737	Sept8	400
chr8	94650727	94659962	Crnde	401
chr2	30961546	30976237	Fnbp1	402
chr12	81927296	81965098	Susd6	403
chr2	131271425	131289448	Smox	404
chr15	99267484	99280734	Nckap5l	405
chr4	62319913	62332185	Rgs3	406
chr5	43745039	43752089	Cpeb2	407
chr3	101504274	101517745	Atp1a1	408
chr14	51707262	51714893	Ang	409
chr11	54565119	54570306	Cdc42se2	410
chr17	26639262	26642523	Dusp1	411
chr4	8299838	8310262	Car8	412
chr6	91123339	91153252	Fbln2	413
chr8	13449303	13468670	Tmem255b	414
chr1	128576891	128584916	Nckap5	415
chr1	139822383	139828925	Mir181a-1	416
chr3	85103159	85115027	1700036G14Rik	417
chr1	196565187	196575574	Plxna2	418
chr15	80502731	80512260	Tnrc6b	419
chr9	43878618	43887871	Usp2	420
chr17	31671150	31679500	Ndufv3	421
chr6	113280566	113288654	Ogg1	422
chr12	55132907	55138973	Npas3	423
chr5	34031087	34049607	Fgfr3	424
chr5	91530384	91546502	Areg	425
chr8	91560010	91567809	Sall1	426
chr14	25756779	25761407	4930572O13Rik	427
chr10	6224636	6242419	Mthfd1l	428
chr17	45885742	45907544	1600014C23Rik	429
chr2	72919925	72927796	Sp3	430
chr16	43502316	43511338	Gm15713	431
chr1	173032153	173042525	Mpz	432
chr11	113043188	113054240	2610035D17Rik	433
chr5	25114042	25123783	1700096K18Rik	434
chr6	142815022	142828647	Gm7457	435
chr4	124385034	124388644	Sf3a3	436
chr11	4090272	4104237	Tbc1d10a	437
chr12	16521050	16540843	Lpin1	438
chr5	54486695	54495960	Stim2	439
chr5	125743298	125751794	Scarb1	440
chr15	99250086	99252820	Tmbim6	441
chr7	141436315	141455911	Adam12	442
chr5	138197068	138202120	Tsc22d4	443
chr16	11011201	11022405	Gm4262	444
chr5	22669061	22674497	5031425E22Rik	445

## Sheet: Information
Supplementary Data 3. Super enhancers in NSCs and nearest active genes.
Chromosomal positions of super enhancers are shown, nearest active gene and super enhancer (SE) ranking are shown.
