# Supplementary material for: Mediator complex interaction partners organize the transcriptional network that defines neural stem cells
Source: Nat Commun. 2019 Jun 17;10:2669. doi: 10.1038/s41467-019-10502-8 (PMC6573065; doi:10.1038/s41467-019-10502-8)
Supplement: Supplementary file 7 — Supplementary Data 4 [file 41467_2019_10502_MOESM7_ESM.xlsx]

## Sheet: Suppl. Data 4
Broad H3K4me3 promoter				SE				SE+Broad
GO terms	Benjamini	Enrichment		GO terms	Benjamini	Enrichment		GO terms	Benjamini	Enrichment
Transcriptional regulation	8e-47	41.4		Transcriptional regulation	5.5E-8	7.1		Transcriptional regulation	4.4E-10	9.0
mRNA splicing	1.7E-5	5.0		Semaphorin	0.2; not significant	2.1
								TFs SE+Broad
TFs Broad				TFs SE				GO terms	Benjamini	Enrichment
GO terms	Benjamini	Enrichment		GO terms	Benjamini	Enrichment		Regulation of neurogenesis	0.002	3.1
Ventricular septum morphogenesis	8.2E-6	3.7		Regulation of neurogenesis	0.01	2.6
Regulation of neurogenesis	4.3E-5	3.3
Oligodendrocyte differentiation	7.2E-5	3.9
Broad-SE				SE-Broad
GO terms	Benjamini	Enrichment		GO terms	Benjamini	Enrichment
Transcriptional regulation	9e-36	32		Semaphorin	0.35; not significant	2.1
mRNA splicing	1.2E-5	5.1
TFs Broad-SE
GO terms	Benjamini	Enrichment
Fat cell differentiation	0.11; not significant	1.8

## Sheet: Information
Supplementary Data 4. Gene Ontology terms of active genes in NSCs nearest to a super enhancer (SE) and/or having a broad H3K4me3 promoter.
Left-upper panel; Gene Ontology (GO) terms genes and transcription factor genes (TF genes) with a broad H3K4me3 promoter. Middle upper panel; GO terms genes and TF genes nearest to an SE. Right-upper panel; GO terms genes and TF genes nearest to an SE and with a broad H3K4me3 promoter. Left-bottom panel; GO terms genes and TF genes with a broad H3K4me3 promoter but not nearest to an SE. Middle-bo…
