# Supplementary material for: Mediator complex interaction partners organize the transcriptional network that defines neural stem cells
Source: Nat Commun. 2019 Jun 17;10:2669. doi: 10.1038/s41467-019-10502-8 (PMC6573065; doi:10.1038/s41467-019-10502-8)
Supplement: Supplementary file 8 — Supplementary Data 5 [file 41467_2019_10502_MOESM8_ESM.xlsx]

## Sheet: Suppl. Data 5
Genes with SE(s) and broad H3K4me3 promoters in NSCs
1810026B05Rik
5031425E22Rik
Adam12
Adhfe1
Ahdc1
Ank2
Arl4c
Aurkb
Bahcc1
Bcl9l
Calm2
Camk2b
Ccnd1
Cdkn1a
Chd7
Chst11
Cpeb4
Ctnnd2
Cxxc5
D8Ertd82e
Ddr1
Dennd2a
Dlg4
Dusp1
Dusp6
Dusp7
Eef1a1
Egfr
Enc1
Etv5
Fam105a
Fgf1
Fgfr3
Fyn
Gm5069
Golph3
Gpm6b
Hes1
Hip1
Hlx
Ier5l
Irf2bp2
Irs2
Kcnc1
Kdm6b
Klf12
Klf13
Klf3
Klf7
Klf9
Lrig1
Malat1
Map4k4
Mir125b-1
Mir181a-1
Mir3093
Mir9-3
Mirlet7c
Mki67
Mmp15
Msi2
Msl1
Mtss1
Mtss1l
Myc
Myh9
Myo18a
Nav1
Ncor2
Nedd4
Nes
Nfia
Nfib
Notch1
Npas3
Olig1
Olig2
Pcdhgc4
Pik3r1
Plxna2
Polg
Pom121
Pou3f1
Pou3f3
Ptk2
Ptma
Ptn
Ptprz1
Qk
Rasa3
Rassf3
Rbbp6
Rev3l
Rhoq
Sall1
Sall3
Scd2
Slc1a3
Snx33
Sox2
Sox8
Spry2
Spry4
Srgap2
Srsf3
Stim2
Sulf2
Tbl1xr1
Tcf4
Thra
Tnpo1
Tob1
Traf4
Trib1
Trim8
Tuba1a
Tubb2b
Ubtf
Vash1
Vav3
Vgll4
Vim
Vps37b
Wwc1
Xylt1
Zcchc24
Zeb1
Zfp36l1
Zfp36l2
Zfp532
Zmiz1

## Sheet: Information
Supplementary Data 5. Genes nearest to an SE and with a broad H3K4me3 promoter in NSCs.
