# Supplementary material for: Mediator complex interaction partners organize the transcriptional network that defines neural stem cells
Source: Nat Commun. 2019 Jun 17;10:2669. doi: 10.1038/s41467-019-10502-8 (PMC6573065; doi:10.1038/s41467-019-10502-8)
Supplement: Supplementary file 10 — Source Data [file 41467_2019_10502_MOESM10_ESM.xlsx]

## Sheet: Figure 1
Figure 1b
Agerose gel stained with EtBr.

## Sheet: Figure 2
Figure 2a
Western blots probed with Med12 antibody (left panel) or Carm1 antibody (right panel)
Figure 2b
Western blots probed with Med12 antibody (left panel) or Jmjd1c antibody (right panel)

## Sheet: Figure 3
Figure 3a. Read values of the assigned super enhancers are in GEO GSE109043, nearest genes are in Supplementary Table 3.
Figure 3c. Expressed genes nearest to SEs are in Supplementary Table 3, all other expressed genes are nearest to a typical enhancer. Expressed genes (RKPM > 0.5) are in RNA seq data set (triplicate) GSM1861892, GSM1861893, GSM1861894.

## Sheet: Figure 5
Figure 5a
	Experiment 1				Experiment 2					Experiment 1				Experiment 2
	shSCR	shTcf4			shSCR	shTcf4				shSCR	shSox2			shSCR	shSox2
Tcf4 relative mRNA levels	0.0315198	0.00365098			0.0205675	0.00380114			Sox2 relative mRNA levels	0.0426951	0.00679275			0.0502204	0.0058057
Figure 5b
	Experiment 1				Experiment 2
Genomic DNA	IgG	Med12			IgG	Med12
Amylase	0.0139912	0.0171994			0.00630626	0.0152166
Olig1 +30kb	0.0575705	2.30084			0.0217878	1.66135
Olig1 -6,7kb	0.0527236	3.42318			0.0349843	3.18498
Tulp3 +6kb	0.0816402	4.1806			0.0614145	3.42996
Klf15 +8,6kb	0.0877516	3.47471			0.0510392	3.98745
Jag1 +6,5kb	0.0367102	0.262472			0.0411779	0.311717
Figure 5c
	Experiment 1				Experiment 2
Genomic DNA	shSCR	shTcf4			shSCR	shTcf4
Olig1 +30kb	3.50211	1.99175			2.81612	1.45507
Olig1 -6,7kb	4.06078	2.54757			2.92922	1.78568
Tulp3 +6kb	4.17931	2.42576			2.75115	1.49526
Klf15 +8,6kb	3.52076	2.47881			2.64115	1.7621
Jag1 +6,5kb	2.02776	1.27033			1.46018	0.905662
Figure 5d
	Experiment 1				Experiment 2
Genomic DNA	shSCR	shSox2			shSCR	shSox2
Olig1 +30kb	3.10138	2.70577			2.81612	1.61635
Olig1 -6,7kb	4.14089	1.63657			2.92922	1.16874
Tulp3 +6kb	3.82138	1.5577			2.75115	1.0615
Klf15 +8,6kb	3.2833	2.6071			2.64115	1.63723
Jag1 +6,5kb	1.07823	1.3195			1.46018	0.946529

## Sheet: Figure 6
Figure 6c. Expressed genes nearest to SEs are in Supplementary Table 3, all other expressed genes are nearest to a typical enhancer. H3K4me3 promoter genes in NSCs were previously published (Benayoun, B.A. et al. H3K4me3 breadth is linked to cell identity and transcriptional consistency. Cell 158, 673-88 (2014). Expressed genes (RKPM > 0.5) are in RNA seq data set (triplicate) GSM1861892, GSM1861…

## Sheet: Figure 7
Figure 7c. Expressed genes nearest to SEs are in Supplementary Table 3, all other expressed genes are nearest to a typical enhancer. H3K4me3 promoter genes in NSCs were previously published (Benayoun, B.A. et al. H3K4me3 breadth is linked to cell identity and transcriptional consistency. Cell 158, 673-88 (2014). Expressed genes (RKPM > 0.5) are in RNA seq data set (triplicate) GSM1861892, GSM1861…
